# Supplementary material for: Genome-Wide Analysis of Cation/Proton Antiporter Family in Soybean (Glycine max) and Functional Analysis of GmCHX20a on Salt Response
Source: Int J Mol Sci. 2023 Nov 21;24(23):16560. doi: 10.3390/ijms242316560 (PMC10705888; doi:10.3390/ijms242316560)
Supplement: Supplementary file 1 [file ijms-24-16560-s001.zip]

Archive with 13 entries (11 files):
- supplementarypv1/
- supplementarypv1/ijms-2699473-caption of supplementary.pdf
- supplementarypv1/suplementary materials20231106/
- supplementarypv1/suplementary materials20231106/Figure S1-cpachr.pdf
- supplementarypv1/suplementary materials20231106/Figure S2-cpaxzx_复制.pdf
- supplementarypv1/suplementary materials20231106/Figure S3-CHXDAB.jpg
- supplementarypv1/suplementary materials20231106/Figure S4GmCHX20aNAK_legend_复制.pdf
- supplementarypv1/suplementary materials20231106/Table S1gmcpalist.xls
- supplementarypv1/suplementary materials20231106/Table S2-GmCPAmotifmeme.pdf
- supplementarypv1/suplementary materials20231106/Table S3-DivergenceGmCPA.pdf
- supplementarypv1/suplementary materials20231106/Table S4-cisplantCARE_GmCPA70.xls
- supplementarypv1/suplementary materials20231106/Table S5-number of cis.pdf
- supplementarypv1/suplementary materials20231106/Table S6-GmCPAprimers.pdf
