# Supplementary material for: Genome-Wide Analysis of Cation/Proton Antiporter Family in Soybean (Glycine max) and Functional Analysis of GmCHX20a on Salt Response
Source: Int J Mol Sci. 2023 Nov 21;24(23):16560. doi: 10.3390/ijms242316560 (PMC10705888; doi:10.3390/ijms242316560)
Supplement: Supplementary file 1 [file ijms-24-16560-s001.zip › supplementarypv1/suplementary materials20231106/Table S1gmcpalist.xls]

## Sheet: Sheet1
Table S1. The list of the CPA family members in soybean.
No.	Gene name	Protein Name	Transcript ID	Gene location	No. of introns	Molecular weight (kDa)	pI	Transmembrane helix	Predicted subcellular localization
NHX subfamily
1	GmNHX2a	GmNHX2a.1	Glyma.20G229900.1	46410285-46416473	14	60.1	6.78	10	PM, V
2	GmNHX2b	GmNHX2b.1	Glyma.10G158700.1	39254359-39260917	14	60.12	6.78	10	PM, V
3	GmNHX2c	GmNHX2c.1	Glyma.17G022500.1	1644662-1649060	13	59.64	9.06	11	PM, V
		GmNHX2c.2	Glyma.17G022500.2	1644662-1649060	12	56.49	8.89	10	V, PM, ER
4	GmNHX2d	GmNHX2d.1	Glyma.03G243000.1	44080256-44084778	14	60.79	8.77	12	PM, V
5	GmNHX2e	GmNHX2e.1	Glyma.19G240500.1	48831733-48835916	14	60.74	8.99	12	PM, V
6	GmNHX2f	GmNHX2f.1	Glyma.07G251900.1	42942777-42947270	14	70.55	9.24	13	Nucl
7	GmNHX3	GmNHX3.1	Glyma.08G324200.1	44235161-44241127	13	58.9	7.69	10	PM, V, ER
		GmNHX3.2	Glyma.08G324200.2	44235161-44241127	13	58.72	7.69	10	PM, V, ER
8	GmNHX5a	GmNHX5a.1	Glyma.15G124100.1	9850904-9858110	21	58.39	5.53	10	PM
9	GmNHX5b	GmNHX5b.1	Glyma.09G018200.1	1422215-1429951	21	58.45	5.38	10	PM
10	GmNHX5c	GmNHX5c.1	Glyma.07G270400.1	44307389-44314232	20	58.03	5.3	9	PM
		GmNHX5c.2	Glyma.07G270400.2	44307389-44314232	20	57.48	5.23	9	PM
		GmNHX5c.3	Glyma.07G270400.3	44307389-44314232	20	57.35	5.15	9	PM
		GmNHX5c.4	Glyma.07G270400.4	44307389-44314232	17	50.05	6.2	9	PM
11	GmNHX7	GmNHX7.1	Glyma.08G092000.1	6942771-6955699	22	126.43	6.3	12	PM
KEA subfamily
1	GmKEA1a	GmKEA1a.1	Glyma.03G014000.1	1405523-1417973	20	129.64	4.92	10	PM
		GmKEA1a.2	Glyma.03G014000.2	1405523-1417973	20	129.64	4.92	10	PM
2	GmKEA1b	GmKEA1b.1	Glyma.07G073700.1	6705850-6716880	20	129.82	4.95	10	PM
		GmKEA1b.2	Glyma.07G073700.2	6705850-6716880	21	126.85	4.9	8	PM
		GmKEA1b.3	Glyma.07G073700.3	6705850-6716880	20	129.82	4.95	10	PM
3	GmKEA2a	GmKEA2a.1	Glyma.18G230100.1	51888015-51902272	20	129.26	5.04	10	PM
4	GmKEA2b	GmKEA2b.1	Glyma.09G262000.1	47984153-47997884	20	129.2	5.05	9	PM
5	GmKEA3a	GmKEA3a.1	Glyma.07G184800.1	35229140-35240427	19	87.7	5.59	15	PM
		GmKEA3a.2	Glyma.07G184800.2	35229140-35240427	19	68.93	8.49	15	PM
		GmKEA3a.3	Glyma.07G184800.3	35229140-35240427	18	87.7	5.59	15	PM
6	GmKEA3b	GmKEA3b.1	Glyma.08G064600.1	4943335-4953605	18	87.66	5.74	14	PM
		GmKEA3b.2	Glyma.08G064600.2	4943335-4953605	17	74.09	8.64	15	PM
		GmKEA3b.3	Glyma.08G064600.3	4943335-4953605	16	74.09	8.64	15	PM
7	GmKEA4a	GmKEA4a.1	Glyma.05G222500.1	40179950-40188580	19	63.06	5.42	12	PM
		GmKEA4a.2	Glyma.05G222500.2	40179950-40188580	18	60.17	5.25	11	PM
8	GmKEA4b	GmKEA4b.1	Glyma.08G029300.1	2334642-2344051	19	62.95	5.46	12	PM
		GmKEA4b.2	Glyma.08G029300.2	2334642-2344051	20	62.95	5.46	12	PM
		GmKEA4b.3	Glyma.08G029300.3	2334642-2344051	20	62.95	5.46	12	PM
9	GmKEA4c	GmKEA4c.1	Glyma.17G229700.1	38460625-38472586	19	64.21	6.07	11	PM
		GmKEA4c.2	Glyma.17G229700.2	38460625-38472586	20	64.21	6.07	11	PM
10	GmKEA4d	GmKEA4d.1	Glyma.14G093900.1	8732611-8743843	19	71.9	6.76	12	PM, V
		GmKEA4d.2	Glyma.14G093900.2	8732611-8743843	18	70.35	6.6	10	PM, V
11	GmKEA5a	GmKEA5a.1	Glyma.09G152300.1	37453828-37465416	19	62.54	6.23	10	PM, ER
12	GmKEA5b	GmKEA5b.1	Glyma.16G203200.1	36419277-36431786	19	62.64	6.76	11	PM, ER
CHX subfamily
1	GmCHX1	GmCHX1.1	Glyma.12G241200.1	39964142-39966957	2	86.44	5.75	12	PM, V
2	GmCHX3a	GmCHX3a.1	Glyma.05G153700.1	34711645-34715381	2	86.5	6.92	13	PM
3	GmCHX3b	GmCHX3b.1	Glyma.18G001600.1	148362-150725	0	87.4	5.89	11	PM, ER
4	GmCHX3c	GmCHX3c.1	Glyma.02G218800.1	40681436-40684690	2	87.68	6.45	11	PM
5	GmCHX4a	GmCHX4a.1	Glyma.09G128600.1	32163608-32167676	2	86.9	6.35	10	PM, ER
6	GmCHX4b	GmCHX4b.1	Glyma.14G037700.1	2833140-2836236	2	82.11	8.16	8	PM
7	GmCHX4c	GmCHX4c.1	Glyma.14G037600.1	2819276-2827065	2	89.22	8	8	PM
8	GmCHX4d	GmCHX4d.1	Glyma.14G037800.1	2838560-2841125	1	78.32	6.26	7	PM
9	GmCHX4e	GmCHX4e.1	Glyma.20G045400.1	8425291-8430314	3	88.34	6.17	10	PM, ER
10	GmCHX14a	GmCHX14a.1	Glyma.18G056900.1	4979208-4982580	2	87.44	6.74	11	PM
11	GmCHX14b	GmCHX14b.1	Glyma.11G163600.1	15348924-15352520	2	87.77	6.9	11	PM
12	GmCHX15a	GmCHX15a.1	Glyma.04G212200.1	48401510-48405004	2	90.05	5.25	12	PM
13	GmCHX15b	GmCHX15b.1	Glyma.06G154200.1	12575368-12578282	3	89.75	5.32	12	PM
14	GmCHX15c	GmCHX15c.1	Glyma.15G066300.1	5045441-5048956	2	92.9	6.58	12	PM
15	GmCHX15d	GmCHX15d.1	Glyma.05G192400.1	37770602-37773556	2	91.9	6.04	12	PM
16	GmCHX18a	GmCHX18a.1	Glyma.01G223600.1	55232868-55237060	3	87.13	8.25	12	PM, ER
		GmCHX18a.2	Glyma.01G223600.2	55232868-55237060	4	87.13	8.25	12	PM, ER
		GmCHX18a.3	Glyma.01G223600.3	55232868-55237060	4	87.13	8.25	12	PM, ER
		GmCHX18a.4	Glyma.01G223600.4	55232868-55237060	3	87.13	8.25	12	PM, ER
		GmCHX18a.5	Glyma.01G223600.5	55232868-55237060	3	87.13	8.25	12	PM, ER
17	GmCHX18b	GmCHX18b.1	Glyma.11G019900.1	1396970-1401272	4	87.18	8.7	12	PM
		GmCHX18b.2	Glyma.11G019900.2	1396970-1401272	4	87.18	8.7	12	PM
		GmCHX18b.3	Glyma.11G019900.3	1396970-1401272	4	87.18	8.7	12	PM
		GmCHX18b.4	Glyma.11G019900.4	1396970-1401272	3	87.18	8.7	12	PM
18	GmCHX19a	GmCHX19a.1	Glyma.13G081300.1	18957614-18961099	2	88.54	8.71	10	PM
19	GmCHX19b	GmCHX19b.1	Glyma.17G043400.1	3223023-3227319	2	88.37	8.82	10	PM, ER
20	GmCHX19c	GmCHX19c.1	Glyma.13G116400.1	22975681-22979663	2	88.4	9	10	PM
		GmCHX19c.2	Glyma.13G116400.2	22975681-22979663	3	76.03	9	7	PM, ER
21	GmCHX20a	GmCHX20a.1	Glyma.03G171500.1	38601039-38606103	3	91.49	8.12	10	PM, ER
22	GmCHX20b1	GmCHX20b1.1	Glyma.03G171600.1	38610797-38616471	2	40.82	9.75	9	PM, V
23	GmCHX20c	GmCHX20c.1	Glyma.13G131200.1	24390942-24394649	3	89.96	7.97	10	PM
24	GmCHX20b2	GmCHX20b2.1	Glyma.03G171700.1	38619811-38622471	2	49.59	6.18	1	Chl
25	GmCHX22a	GmCHX22a.1	Glyma.03G233700.1	43447093-43449950	2	89.91	5.74	11	PM
26	GmCHX22b	GmCHX22b.1	Glyma.04G187400.1	45802880-45806402	6	54.52	5.49	4	PM
		GmCHX22b.2	Glyma.04G187400.2	45802880-45806402	3	39.65	8.75	3	PM, ER
27	GmCHX22c	GmCHX22c.1	Glyma.06G178500.1	15115547-15120705	3	89.47	5.85	10	PM
28	GmCHX22d	GmCHX22d.1	Glyma.08G057800.1	4441068-4443691	2	90.08	5.87	11	PM
29	GmCHX22e	GmCHX22e.1	Glyma.10G131500.1	35495625-35499319	2	91.43	6.44	10	PM
30	GmCHX22f	GmCHX22f.1	Glyma.11G229400.1	32469773-32473468	2	92.47	5.53	12	PM
31	GmCHX22g	GmCHX22g.1	Glyma.18G027900.1	2090123-2092217	5	59.6	5.96	6	PM
32	GmCHX22g	GmCHX22h.1	Glyma.19G230900.1	48160247-48162874	2	90.02	5.82	11	PM
33	GmCHX23	GmCHX23.1	Glyma.16G039700.1	3722874-3726860	2	92.85	8.69	10	PM
34	GmCHX25a	GmCHX25a.1	Glyma.18G057400.1	5054406-5057323	2	81.25	6.62	11	Nucl
35	GmCHX25b	GmCHX25b.1	Glyma.11G164200.1	15506969-15509992	2	86.59	6.42	10	PM, Chl
36	GmCHX28a	GmCHX28a.1	Glyma.12G008100.1	597049-599760	2	72.61	6.58	8	PM
37	GmCHX28b	GmCHX28b.1	Glyma.10G089900.1	11982945-11987351	3	87.78	6.68	10	PM
38	GmCHX28c	GmCHX28c.1	Glyma.09G228400.1	45266115-45268795	4	84.63	8.09	12	PM
39	GmCHX29a	GmCHX29a.1	Glyma.11G234000.1	32930219-32934251	2	90.09	6.05	11	PM
40	GmCHX29b	GmCHX29b.1	Glyma.18G023000.1	1672115-1675563	2	90.66	5.86	9	PM
41	GmCHX30a	GmCHX30a.1	Glyma.14G200000.1	46506150-46509781	3	93.6	6.87	5	PM
42	GmCHX30b	GmCHX30b.1	Glyma.14G200100.1	46512575-46516619	3	94.32	8.07	7	PM
43	GmCHX31a	GmCHX31a.1	Glyma.18G023700.1	1730227-1733440	2	86.13	6.27	10	PM, ER
44	GmCHX31b	GmCHX31b.1	Glyma.18G023800.1	1735265-1740174	2	92.32	8.03	8	PM
		GmCHX31b.2	Glyma.18G023800.2	1735265-1740174	2	79.79	7.28	7	PM
45	GmCHX32	GmCHX32.1	Glyma.18G056800.1	4972034-4974811	2	90.26	9.26	12	PM
