# Supplementary material for: Genome-Wide Analysis of Cation/Proton Antiporter Family in Soybean (Glycine max) and Functional Analysis of GmCHX20a on Salt Response
Source: Int J Mol Sci. 2023 Nov 21;24(23):16560. doi: 10.3390/ijms242316560 (PMC10705888; doi:10.3390/ijms242316560)
Supplement: Supplementary file 1 [file ijms-24-16560-s001.zip › supplementarypv1/suplementary materials20231106/Table S4-cisplantCARE_GmCPA70.xls]

## Sheet: sheet1
Table S4. Cis-acting regulatory elements in the promoter regions of the GmCPA genes.
GeneID	Element	Sequence	Position	Matrix score	Strand	Organism	Function
Glyma.01G223600_2kb	MRE	AACCTAA	289	7	-	Petroselinum crispum	MYB binding site involved in light responsiveness
Glyma.01G223600_2kb	ABRE4	CACGTA	526	6	+	Zea mays
Glyma.01G223600_2kb	Myc	TCTCTTA	1461	7	+	Arabidopsis thaliana
Glyma.01G223600_2kb	chs-CMA2a	TCACTTGA	107	8	+	Petroselinum crispum	part of a light responsive element
Glyma.01G223600_2kb	circadian	CAAAGATATC	375	9	+	Lycopersicon esculentum	cis-acting regulatory element involved in circadian control
Glyma.01G223600_2kb		motif_sequence	397	4	-	organism	short_function
Glyma.01G223600_2kb		motif_sequence	430	4	-	organism	short_function
Glyma.01G223600_2kb		motif_sequence	1055	4	-	organism	short_function
Glyma.01G223600_2kb		motif_sequence	1362	4	-	organism	short_function
Glyma.01G223600_2kb		motif_sequence	1508	4	-	organism	short_function
Glyma.01G223600_2kb		motif_sequence	1710	4	+	organism	short_function
Glyma.01G223600_2kb	Box 4	ATTAAT	132	6	+	Petroselinum crispum	part of a conserved DNA module involved in light responsiveness
Glyma.01G223600_2kb	Box 4	ATTAAT	963	6	+	Petroselinum crispum	part of a conserved DNA module involved in light responsiveness
Glyma.01G223600_2kb	Box 4	ATTAAT	1146	6	-	Petroselinum crispum	part of a conserved DNA module involved in light responsiveness
Glyma.01G223600_2kb	Box 4	ATTAAT	1366	6	-	Petroselinum crispum	part of a conserved DNA module involved in light responsiveness
Glyma.01G223600_2kb	Box 4	ATTAAT	1649	6	-	Petroselinum crispum	part of a conserved DNA module involved in light responsiveness
Glyma.01G223600_2kb	Box 4	ATTAAT	1781	6	-	Petroselinum crispum	part of a conserved DNA module involved in light responsiveness
Glyma.01G223600_2kb	TATA	TATAAAAT	1104	8	+	Arabidopsis thaliana
Glyma.01G223600_2kb	TATA	TATAAAAT	1599	8	+	Arabidopsis thaliana
Glyma.01G223600_2kb	TATA	TATAAAAT	1822	8	-	Arabidopsis thaliana
Glyma.01G223600_2kb	AT~TATA-box	TATATA	8	6	+	Arabidopsis thaliana
Glyma.01G223600_2kb	AT~TATA-box	TATATAAA	1526	8	-	Arabidopsis thaliana
Glyma.01G223600_2kb	AT~TATA-box	TATATA	1528	6	-	Arabidopsis thaliana
Glyma.01G223600_2kb	Unnamed__4	CTCC	347	4	-	Petroselinum hortense
Glyma.01G223600_2kb	Unnamed__4	CTCC	397	4	-	Petroselinum hortense
Glyma.01G223600_2kb	Unnamed__4	CTCC	1046	4	+	Petroselinum hortense
Glyma.01G223600_2kb	Unnamed__4	CTCC	1091	4	+	Petroselinum hortense
Glyma.01G223600_2kb	Unnamed__4	CTCC	1424	4	+	Petroselinum hortense
Glyma.01G223600_2kb	AAGAA-motif	GAAAGAA	1134	7	+	Avena sativa
Glyma.01G223600_2kb	GT1-motif	GGTTAA	292	6	+	Arabidopsis thaliana	light responsive element
Glyma.01G223600_2kb	GT1-motif	GGTTAA	653	6	+	Arabidopsis thaliana	light responsive element
Glyma.01G223600_2kb	GT1-motif	GGTTAAT	1016	7	+	Avena sativa	light responsive element
Glyma.01G223600_2kb	ARE	AAACCA	244	6	+	Zea mays	cis-acting regulatory element essential for the anaerobic induction
Glyma.01G223600_2kb	ARE	AAACCA	311	6	-	Zea mays	cis-acting regulatory element essential for the anaerobic induction
Glyma.01G223600_2kb	ARE	AAACCA	446	6	-	Zea mays	cis-acting regulatory element essential for the anaerobic induction
Glyma.01G223600_2kb	ERE	ATTTTAAA	869	8	+	Nicotiana glutinos
Glyma.01G223600_2kb	ERE	ATTTTAAA	1542	8	+	Nicotiana glutinos
Glyma.01G223600_2kb	P-box	CCTTTTG	342	7	-	Oryza sativa	gibberellin-responsive element
Glyma.01G223600_2kb	WUN-motif	TTATTACAT	614	9	-	Nicotiana glutinosa
Glyma.01G223600_2kb	G-Box	CACGTG	585	6	+	Pisum sativum	cis-acting regulatory element involved in light responsiveness
Glyma.01G223600_2kb	W box	TTGACC	1950	6	-	Arabidopsis thaliana
Glyma.01G223600_2kb	MYC	CATTTG	436	6	-	Arabidopsis thaliana
Glyma.01G223600_2kb	MYC	CATGTG	782	6	-	Arabidopsis thaliana
Glyma.01G223600_2kb	ABRE	ACGTG	526	5	-	Arabidopsis thaliana	cis-acting element involved in the abscisic acid responsiveness
Glyma.01G223600_2kb	ABRE	CACGTG	585	6	+	Arabidopsis thaliana	cis-acting element involved in the abscisic acid responsiveness
Glyma.01G223600_2kb	ABRE	ACGTG	586	5	+	Arabidopsis thaliana	cis-acting element involved in the abscisic acid responsiveness
Glyma.01G223600_2kb	TATA-box	ATTATA	6	6	+	Brassica napus	core promoter element around -30 of transcription start
Glyma.01G223600_2kb	TATA-box	TATATAA	7	7	-	Arabidopsis thaliana	core promoter element around -30 of transcription start
Glyma.01G223600_2kb	TATA-box	TATATA	8	6	+	Arabidopsis thaliana	core promoter element around -30 of transcription start
Glyma.01G223600_2kb	TATA-box	ATATAA	9	6	+	Brassica oleracea	core promoter element around -30 of transcription start
Glyma.01G223600_2kb	TATA-box	TATA	10	4	+	Arabidopsis thaliana	core promoter element around -30 of transcription start
Glyma.01G223600_2kb	TATA-box	ATATAT	22	6	+	Brassica napus	core promoter element around -30 of transcription start
Glyma.01G223600_2kb	TATA-box	TATA	23	4	+	Arabidopsis thaliana	core promoter element around -30 of transcription start
Glyma.01G223600_2kb	TATA-box	ATTATA	96	6	+	Brassica napus	core promoter element around -30 of transcription start
Glyma.01G223600_2kb	TATA-box	TATAA	97	5	-	Arabidopsis thaliana	core promoter element around -30 of transcription start
Glyma.01G223600_2kb	TATA-box	TATA	98	4	+	Arabidopsis thaliana	core promoter element around -30 of transcription start
Glyma.01G223600_2kb	TATA-box	TATACA	222	6	-	Helianthus annuus	core promoter element around -30 of transcription start
Glyma.01G223600_2kb	TATA-box	TATA	224	4	+	Arabidopsis thaliana	core promoter element around -30 of transcription start
Glyma.01G223600_2kb	TATA-box	TATAA	319	5	-	Arabidopsis thaliana	core promoter element around -30 of transcription start
Glyma.01G223600_2kb	TATA-box	TATA	320	4	+	Arabidopsis thaliana	core promoter element around -30 of transcription start
Glyma.01G223600_2kb	TATA-box	TATAA	476	5	-	Arabidopsis thaliana	core promoter element around -30 of transcription start
Glyma.01G223600_2kb	TATA-box	TATA	477	4	+	Arabidopsis thaliana	core promoter element around -30 of transcription start
Glyma.01G223600_2kb	TATA-box	TATA	567	4	+	Arabidopsis thaliana	core promoter element around -30 of transcription start
Glyma.01G223600_2kb	TATA-box	TATTTAAA	577	8	-	Arabidopsis thaliana	core promoter element around -30 of transcription start
Glyma.01G223600_2kb	TATA-box	TATA	596	4	+	Arabidopsis thaliana	core promoter element around -30 of transcription start
Glyma.01G223600_2kb	TATA-box	TATAAAT	608	7	-	Brassica juncea	core promoter element around -30 of transcription start
Glyma.01G223600_2kb	TATA-box	TATAAA	609	6	-	Helianthus annuus	core promoter element around -30 of transcription start
Glyma.01G223600_2kb	TATA-box	TATAA	610	5	-	Arabidopsis thaliana	core promoter element around -30 of transcription start
Glyma.01G223600_2kb	TATA-box	TATA	611	4	+	Arabidopsis thaliana	core promoter element around -30 of transcription start
Glyma.01G223600_2kb	TATA-box	ATTATA	641	6	+	Brassica napus	core promoter element around -30 of transcription start
Glyma.01G223600_2kb	TATA-box	TATAA	642	5	-	Arabidopsis thaliana	core promoter element around -30 of transcription start
Glyma.01G223600_2kb	TATA-box	TATA	643	4	+	Arabidopsis thaliana	core promoter element around -30 of transcription start
Glyma.01G223600_2kb	TATA-box	TACATAAA	804	8	+	Oryza sativa	core promoter element around -30 of transcription start
Glyma.01G223600_2kb	TATA-box	ATTATA	842	6	+	Brassica napus	core promoter element around -30 of transcription start
Glyma.01G223600_2kb	TATA-box	TATAA	843	5	-	Arabidopsis thaliana	core promoter element around -30 of transcription start
Glyma.01G223600_2kb	TATA-box	TATA	844	4	+	Arabidopsis thaliana	core promoter element around -30 of transcription start
Glyma.01G223600_2kb	TATA-box	TATAAAA	914	7	-	Pisum sativum	core promoter element around -30 of transcription start
Glyma.01G223600_2kb	TATA-box	TATAAA	915	6	-	Helianthus annuus	core promoter element around -30 of transcription start
Glyma.01G223600_2kb	TATA-box	TATAA	916	5	-	Arabidopsis thaliana	core promoter element around -30 of transcription start
Glyma.01G223600_2kb	TATA-box	TATA	917	4	+	Arabidopsis thaliana	core promoter element around -30 of transcription start
Glyma.01G223600_2kb	TATA-box	TATA	1006	4	-	Arabidopsis thaliana	core promoter element around -30 of transcription start
Glyma.01G223600_2kb	TATA-box	ccTATAAAaa	1079	9	-	Arabidopsis thaliana	core promoter element around -30 of transcription start
Glyma.01G223600_2kb	TATA-box	TATAAAA	1080	7	-	Pisum sativum	core promoter element around -30 of transcription start
Glyma.01G223600_2kb	TATA-box	TATAAA	1081	6	-	Helianthus annuus	core promoter element around -30 of transcription start
Glyma.01G223600_2kb	TATA-box	TATAA	1082	5	-	Arabidopsis thaliana	core promoter element around -30 of transcription start
Glyma.01G223600_2kb	TATA-box	TATA	1083	4	-	Arabidopsis thaliana	core promoter element around -30 of transcription start
Glyma.01G223600_2kb	TATA-box	TATAAATA	1100	8	-	Daucus carota	core promoter element around -30 of transcription start
Glyma.01G223600_2kb	TATA-box	TATAAAT	1101	7	-	Brassica juncea	core promoter element around -30 of transcription start
Glyma.01G223600_2kb	TATA-box	TATAAA	1102	6	-	Helianthus annuus	core promoter element around -30 of transcription start
Glyma.01G223600_2kb	TATA-box	TATAA	1103	5	-	Arabidopsis thaliana	core promoter element around -30 of transcription start
Glyma.01G223600_2kb	TATA-box	TATA	1104	4	-	Arabidopsis thaliana	core promoter element around -30 of transcription start
Glyma.01G223600_2kb	TATA-box	ATTATA	1115	6	+	Brassica napus	core promoter element around -30 of transcription start
Glyma.01G223600_2kb	TATA-box	TATAA	1116	5	-	Arabidopsis thaliana	core promoter element around -30 of transcription start
Glyma.01G223600_2kb	TATA-box	TATA	1117	4	-	Arabidopsis thaliana	core promoter element around -30 of transcription start
Glyma.01G223600_2kb	TATA-box	TACAAAA	1124	7	+	Oryza sativa	core promoter element around -30 of transcription start
Glyma.01G223600_2kb	TATA-box	ccTATAAAaa	1181	9	-	Arabidopsis thaliana	core promoter element around -30 of transcription start
Glyma.01G223600_2kb	TATA-box	TATAAAA	1182	7	-	Pisum sativum	core promoter element around -30 of transcription start
Glyma.01G223600_2kb	TATA-box	TATAAA	1183	6	-	Helianthus annuus	core promoter element around -30 of transcription start
Glyma.01G223600_2kb	TATA-box	TATAA	1184	5	-	Arabidopsis thaliana	core promoter element around -30 of transcription start
Glyma.01G223600_2kb	TATA-box	TATA	1185	4	-	Arabidopsis thaliana	core promoter element around -30 of transcription start
Glyma.01G223600_2kb	TATA-box	TATAAATA	1261	8	-	Daucus carota	core promoter element around -30 of transcription start
Glyma.01G223600_2kb	TATA-box	TATAAAT	1262	7	-	Brassica juncea	core promoter element around -30 of transcription start
Glyma.01G223600_2kb	TATA-box	TATAAA	1263	6	-	Helianthus annuus	core promoter element around -30 of transcription start
Glyma.01G223600_2kb	TATA-box	TATAA	1264	5	-	Arabidopsis thaliana	core promoter element around -30 of transcription start
Glyma.01G223600_2kb	TATA-box	TATA	1265	4	-	Arabidopsis thaliana	core promoter element around -30 of transcription start
Glyma.01G223600_2kb	TATA-box	TATATTTATATTT	1324	12	+	Avena sativa	core promoter element around -30 of transcription start
Glyma.01G223600_2kb	TATA-box	TATAAATA	1326	8	-	Daucus carota	core promoter element around -30 of transcription start
Glyma.01G223600_2kb	TATA-box	TATAAAT	1327	7	-	Brassica juncea	core promoter element around -30 of transcription start
Glyma.01G223600_2kb	TATA-box	TATAAA	1328	6	-	Helianthus annuus	core promoter element around -30 of transcription start
Glyma.01G223600_2kb	TATA-box	TATAA	1329	5	-	Arabidopsis thaliana	core promoter element around -30 of transcription start
Glyma.01G223600_2kb	TATA-box	TATA	1330	4	-	Arabidopsis thaliana	core promoter element around -30 of transcription start
Glyma.01G223600_2kb	TATA-box	ATATAA	1451	6	+	Brassica oleracea	core promoter element around -30 of transcription start
Glyma.01G223600_2kb	TATA-box	TATA	1452	4	-	Arabidopsis thaliana	core promoter element around -30 of transcription start
Glyma.01G223600_2kb	TATA-box	TATA	1490	4	-	Arabidopsis thaliana	core promoter element around -30 of transcription start
Glyma.01G223600_2kb	TATA-box	taTATAAAtc	1524	9	-	Arabidopsis thaliana	core promoter element around -30 of transcription start
Glyma.01G223600_2kb	TATA-box	TATAAAA	1525	7	-	Pisum sativum	core promoter element around -30 of transcription start
Glyma.01G223600_2kb	TATA-box	TATAAA	1526	6	-	Helianthus annuus	core promoter element around -30 of transcription start
Glyma.01G223600_2kb	TATA-box	TATATAA	1527	7	-	Arabidopsis thaliana	core promoter element around -30 of transcription start
Glyma.01G223600_2kb	TATA-box	TATATA	1528	6	-	Arabidopsis thaliana	core promoter element around -30 of transcription start
Glyma.01G223600_2kb	TATA-box	ATATAA	1529	6	+	Brassica oleracea	core promoter element around -30 of transcription start
Glyma.01G223600_2kb	TATA-box	TATA	1530	4	-	Arabidopsis thaliana	core promoter element around -30 of transcription start
Glyma.01G223600_2kb	TATA-box	TATAA	1560	5	-	Arabidopsis thaliana	core promoter element around -30 of transcription start
Glyma.01G223600_2kb	TATA-box	TATA	1561	4	-	Arabidopsis thaliana	core promoter element around -30 of transcription start
Glyma.01G223600_2kb	TATA-box	TATA	1599	4	-	Arabidopsis thaliana	core promoter element around -30 of transcription start
Glyma.01G223600_2kb	TATA-box	ATTATA	1750	6	+	Brassica napus	core promoter element around -30 of transcription start
Glyma.01G223600_2kb	TATA-box	TATAA	1751	5	-	Arabidopsis thaliana	core promoter element around -30 of transcription start
Glyma.01G223600_2kb	TATA-box	TATA	1752	4	-	Arabidopsis thaliana	core promoter element around -30 of transcription start
Glyma.01G223600_2kb	TATA-box	TATAAAA	1823	7	-	Pisum sativum	core promoter element around -30 of transcription start
Glyma.01G223600_2kb	TATA-box	TATAAA	1824	6	-	Helianthus annuus	core promoter element around -30 of transcription start
Glyma.01G223600_2kb	TATA-box	TATAA	1825	5	-	Arabidopsis thaliana	core promoter element around -30 of transcription start
Glyma.01G223600_2kb	TATA-box	TATA	1826	4	-	Arabidopsis thaliana	core promoter element around -30 of transcription start
Glyma.01G223600_2kb	TATA-box	TATAA	1839	5	-	Arabidopsis thaliana	core promoter element around -30 of transcription start
Glyma.01G223600_2kb	TATA-box	TATA	1840	4	-	Arabidopsis thaliana	core promoter element around -30 of transcription start
Glyma.01G223600_2kb	TATA-box	TATAA	1861	5	-	Arabidopsis thaliana	core promoter element around -30 of transcription start
Glyma.01G223600_2kb	TATA-box	TATA	1862	4	-	Arabidopsis thaliana	core promoter element around -30 of transcription start
Glyma.01G223600_2kb	TATA-box	TATTTAAA	1898	8	+	Arabidopsis thaliana	core promoter element around -30 of transcription start
Glyma.01G223600_2kb	TATA-box	TAAAGATT	1908	8	+	Arabidopsis thaliana	core promoter element around -30 of transcription start
Glyma.01G223600_2kb	TATA-box	TATA	1986	4	-	Arabidopsis thaliana	core promoter element around -30 of transcription start
Glyma.01G223600_2kb	AE-box	AGAAACTT	1339	8	-	Arabidopsis thaliana	part of a module for light response
Glyma.01G223600_2kb	LAMP-element	CTTTATCA	29	8	+	Pisum sativum	part of a light responsive element
Glyma.01G223600_2kb	Unnamed__1	GAATTTAATTAA	43	11	-	Glycine max	60K protein binding site
Glyma.01G223600_2kb	Unnamed__1	GAATTTAATTAA	897	11	-	Glycine max	60K protein binding site
Glyma.01G223600_2kb	CAAT-box	CAAAT	56	5	+	Pisum sativum	common cis-acting element in promoter and enhancer regions
Glyma.01G223600_2kb	CAAT-box	CAAT	149	4	-	Nicotiana glutinosa
Glyma.01G223600_2kb	CAAT-box	CAAT	175	4	+	Nicotiana glutinosa
Glyma.01G223600_2kb	CAAT-box	CAAAT	228	5	+	Pisum sativum	common cis-acting element in promoter and enhancer regions
Glyma.01G223600_2kb	CAAT-box	CAAAT	436	5	+	Pisum sativum	common cis-acting element in promoter and enhancer regions
Glyma.01G223600_2kb	CAAT-box	CAAT	543	4	-	Nicotiana glutinosa
Glyma.01G223600_2kb	CAAT-box	CAAT	789	4	+	Nicotiana glutinosa
Glyma.01G223600_2kb	CAAT-box	CAAT	824	4	-	Nicotiana glutinosa
Glyma.01G223600_2kb	CAAT-box	CAAT	829	4	+	Nicotiana glutinosa
Glyma.01G223600_2kb	CAAT-box	CAAAT	908	5	+	Pisum sativum	common cis-acting element in promoter and enhancer regions
Glyma.01G223600_2kb	CAAT-box	CAAT	931	4	+	Nicotiana glutinosa
Glyma.01G223600_2kb	CAAT-box	CAAT	939	4	+	Nicotiana glutinosa
Glyma.01G223600_2kb	CAAT-box	CAAAT	947	5	+	Pisum sativum	common cis-acting element in promoter and enhancer regions
Glyma.01G223600_2kb	CAAT-box	CAAT	983	4	-	Nicotiana glutinosa
Glyma.01G223600_2kb	CAAT-box	CAAAT	1035	5	+	Pisum sativum	common cis-acting element in promoter and enhancer regions
Glyma.01G223600_2kb	CAAT-box	CCAAT	1112	5	+	Arabidopsis thaliana	common cis-acting element in promoter and enhancer regions
Glyma.01G223600_2kb	CAAT-box	CAAT	1113	4	+	Nicotiana glutinosa
Glyma.01G223600_2kb	CAAT-box	CAAT	1155	4	-	Nicotiana glutinosa
Glyma.01G223600_2kb	CAAT-box	CAAT	1351	4	+	Nicotiana glutinosa
Glyma.01G223600_2kb	CAAT-box	CAAAT	1372	5	-	Pisum sativum	common cis-acting element in promoter and enhancer regions
Glyma.01G223600_2kb	CAAT-box	CAAT	1393	4	-	Nicotiana glutinosa
Glyma.01G223600_2kb	CAAT-box	CAAT	1399	4	-	Nicotiana glutinosa
Glyma.01G223600_2kb	CAAT-box	CCAAT	1448	5	+	Arabidopsis thaliana	common cis-acting element in promoter and enhancer regions
Glyma.01G223600_2kb	CAAT-box	CAAT	1449	4	+	Nicotiana glutinosa
Glyma.01G223600_2kb	CAAT-box	CAAT	1552	4	-	Nicotiana glutinosa
Glyma.01G223600_2kb	CAAT-box	CAAAT	1574	5	+	Pisum sativum	common cis-acting element in promoter and enhancer regions
Glyma.01G223600_2kb	CAAT-box	CAAT	1669	4	+	Nicotiana glutinosa
Glyma.01G223600_2kb	CAAT-box	CCAAT	1913	5	-	Arabidopsis thaliana	common cis-acting element in promoter and enhancer regions
Glyma.01G223600_2kb	CAAT-box	CAAT	1928	4	+	Nicotiana glutinosa
Glyma.01G223600_2kb	CAAT-box	CAAAT	1953	5	+	Pisum sativum	common cis-acting element in promoter and enhancer regions
Glyma.01G223600_2kb	G-box	TACGTG	526	6	-	Arabidopsis thaliana	cis-acting regulatory element involved in light responsiveness
Glyma.01G223600_2kb	G-box	ACACGTGT	584	8	+	Brassica napus	cis-acting regulatory element involved in light responsiveness
Glyma.01G223600_2kb	G-box	CACGTG	585	6	+	Arabidopsis thaliana	cis-acting regulatory element involved in light responsiveness
Glyma.01G223600_2kb	STRE	AGGGG	495	5	+	Arabidopsis thaliana
Glyma.01G223600_2kb	Unnamed__6	taTAAATATct	1323	10	-	Zea mays
Glyma.01G223600_2kb	AT-rich element	ATAGAAATCAA	559	10	-	Glycine max	binding site of AT-rich DNA binding protein (ATBP-1)
Glyma.01G223600_2kb	ABRE3a	TACGTG	526	6	-	Zea mays
Glyma.01G223600_2kb	GATA-motif	AAGGATAAGG	389	9	+	Solanum tuberosum	part of a light responsive element
Glyma.01G223600_2kb	GATA-motif	GATAGGA	1796	7	+	Arabidopsis thaliana	part of a light responsive element
Glyma.02G218800_2kb	MYC	CATTTG	637	6	+	Arabidopsis thaliana
Glyma.02G218800_2kb	MYC	CATTTG	1579	6	-	Arabidopsis thaliana
Glyma.02G218800_2kb	MYC	CAATTG	1592	6	-	Arabidopsis thaliana
Glyma.02G218800_2kb	MYC	CATTTG	1627	6	+	Arabidopsis thaliana
Glyma.02G218800_2kb	W box	TTGACC	797	6	-	Arabidopsis thaliana
Glyma.02G218800_2kb	TATA-box	TATA	203	4	+	Arabidopsis thaliana	core promoter element around -30 of transcription start
Glyma.02G218800_2kb	TATA-box	ATATAT	370	6	+	Brassica napus	core promoter element around -30 of transcription start
Glyma.02G218800_2kb	TATA-box	TATA	371	4	+	Arabidopsis thaliana	core promoter element around -30 of transcription start
Glyma.02G218800_2kb	TATA-box	TATAA	439	5	-	Arabidopsis thaliana	core promoter element around -30 of transcription start
Glyma.02G218800_2kb	TATA-box	TATA	440	4	+	Arabidopsis thaliana	core promoter element around -30 of transcription start
Glyma.02G218800_2kb	TATA-box	TATA	669	4	+	Arabidopsis thaliana	core promoter element around -30 of transcription start
Glyma.02G218800_2kb	TATA-box	TATAA	703	5	-	Arabidopsis thaliana	core promoter element around -30 of transcription start
Glyma.02G218800_2kb	TATA-box	TATA	704	4	+	Arabidopsis thaliana	core promoter element around -30 of transcription start
Glyma.02G218800_2kb	TATA-box	TATA	783	4	+	Arabidopsis thaliana	core promoter element around -30 of transcription start
Glyma.02G218800_2kb	TATA-box	ATTATA	828	6	+	Brassica napus	core promoter element around -30 of transcription start
Glyma.02G218800_2kb	TATA-box	TATAA	829	5	-	Arabidopsis thaliana	core promoter element around -30 of transcription start
Glyma.02G218800_2kb	TATA-box	TATA	830	4	+	Arabidopsis thaliana	core promoter element around -30 of transcription start
Glyma.02G218800_2kb	TATA-box	TATTTAAA	906	8	+	Arabidopsis thaliana	core promoter element around -30 of transcription start
Glyma.02G218800_2kb	TATA-box	TATAAAT	1005	7	-	Brassica juncea	core promoter element around -30 of transcription start
Glyma.02G218800_2kb	TATA-box	TATAAA	1006	6	-	Helianthus annuus	core promoter element around -30 of transcription start
Glyma.02G218800_2kb	TATA-box	TATAA	1007	5	-	Arabidopsis thaliana	core promoter element around -30 of transcription start
Glyma.02G218800_2kb	TATA-box	TATA	1008	4	-	Arabidopsis thaliana	core promoter element around -30 of transcription start
Glyma.02G218800_2kb	TATA-box	TATA	1014	4	-	Arabidopsis thaliana	core promoter element around -30 of transcription start
Glyma.02G218800_2kb	TATA-box	ATTATA	1068	6	+	Brassica napus	core promoter element around -30 of transcription start
Glyma.02G218800_2kb	TATA-box	TATAA	1069	5	-	Arabidopsis thaliana	core promoter element around -30 of transcription start
Glyma.02G218800_2kb	TATA-box	TATA	1070	4	-	Arabidopsis thaliana	core promoter element around -30 of transcription start
Glyma.02G218800_2kb	TATA-box	ATTATA	1146	6	+	Brassica napus	core promoter element around -30 of transcription start
Glyma.02G218800_2kb	TATA-box	TATAA	1147	5	-	Arabidopsis thaliana	core promoter element around -30 of transcription start
Glyma.02G218800_2kb	TATA-box	TATA	1148	4	-	Arabidopsis thaliana	core promoter element around -30 of transcription start
Glyma.02G218800_2kb	TATA-box	ATATAT	1222	6	-	Brassica napus	core promoter element around -30 of transcription start
Glyma.02G218800_2kb	TATA-box	TATA	1223	4	-	Arabidopsis thaliana	core promoter element around -30 of transcription start
Glyma.02G218800_2kb	TATA-box	TATAAATA	1225	8	-	Daucus carota	core promoter element around -30 of transcription start
Glyma.02G218800_2kb	TATA-box	TATAAAT	1226	7	-	Brassica juncea	core promoter element around -30 of transcription start
Glyma.02G218800_2kb	TATA-box	TATAAA	1227	6	-	Helianthus annuus	core promoter element around -30 of transcription start
Glyma.02G218800_2kb	TATA-box	TATAA	1228	5	-	Arabidopsis thaliana	core promoter element around -30 of transcription start
Glyma.02G218800_2kb	TATA-box	TATA	1229	4	-	Arabidopsis thaliana	core promoter element around -30 of transcription start
Glyma.02G218800_2kb	TATA-box	TATAAAT	1234	7	-	Brassica juncea	core promoter element around -30 of transcription start
Glyma.02G218800_2kb	TATA-box	TATAAA	1235	6	-	Helianthus annuus	core promoter element around -30 of transcription start
Glyma.02G218800_2kb	TATA-box	TATAA	1236	5	-	Arabidopsis thaliana	core promoter element around -30 of transcription start
Glyma.02G218800_2kb	TATA-box	TATA	1237	4	-	Arabidopsis thaliana	core promoter element around -30 of transcription start
Glyma.02G218800_2kb	TATA-box	ATATAT	1322	6	-	Brassica napus	core promoter element around -30 of transcription start
Glyma.02G218800_2kb	TATA-box	TATATA	1323	6	-	Arabidopsis thaliana	core promoter element around -30 of transcription start
Glyma.02G218800_2kb	TATA-box	ATATAT	1324	6	-	Brassica napus	core promoter element around -30 of transcription start
Glyma.02G218800_2kb	TATA-box	TATA	1325	4	-	Arabidopsis thaliana	core promoter element around -30 of transcription start
Glyma.02G218800_2kb	TATA-box	TATAAATA	1375	8	-	Daucus carota	core promoter element around -30 of transcription start
Glyma.02G218800_2kb	TATA-box	TATAAAT	1376	7	-	Brassica juncea	core promoter element around -30 of transcription start
Glyma.02G218800_2kb	TATA-box	TATAAA	1377	6	-	Helianthus annuus	core promoter element around -30 of transcription start
Glyma.02G218800_2kb	TATA-box	TATAA	1378	5	-	Arabidopsis thaliana	core promoter element around -30 of transcription start
Glyma.02G218800_2kb	TATA-box	TATA	1379	4	-	Arabidopsis thaliana	core promoter element around -30 of transcription start
Glyma.02G218800_2kb	TATA-box	TATA	1512	4	-	Arabidopsis thaliana	core promoter element around -30 of transcription start
Glyma.02G218800_2kb	TATA-box	TATAA	1554	5	-	Arabidopsis thaliana	core promoter element around -30 of transcription start
Glyma.02G218800_2kb	TATA-box	TATA	1555	4	-	Arabidopsis thaliana	core promoter element around -30 of transcription start
Glyma.02G218800_2kb	TATA-box	TATA	1706	4	-	Arabidopsis thaliana	core promoter element around -30 of transcription start
Glyma.02G218800_2kb	TATA-box	ATATAT	1925	6	-	Brassica napus	core promoter element around -30 of transcription start
Glyma.02G218800_2kb	TATA-box	TATA	1926	4	-	Arabidopsis thaliana	core promoter element around -30 of transcription start
Glyma.02G218800_2kb	G-box	CACGAC	566	6	-	Zea mays	cis-acting regulatory element involved in light responsiveness
Glyma.02G218800_2kb	TCT-motif	TCTTAC	1462	6	+	Arabidopsis thaliana	part of a light responsive element
Glyma.02G218800_2kb	CAAT-box	CAAAT	93	5	+	Pisum sativum	common cis-acting element in promoter and enhancer regions
Glyma.02G218800_2kb	CAAT-box	CAAT	146	4	+	Nicotiana glutinosa
Glyma.02G218800_2kb	CAAT-box	CCCAATTT	195	8	-	Arabidopsis thaliana	common cis-acting element in promoter and enhancer regions
Glyma.02G218800_2kb	CAAT-box	CCAAT	197	5	-	Arabidopsis thaliana	common cis-acting element in promoter and enhancer regions
Glyma.02G218800_2kb	CAAT-box	CAAAT	241	5	+	Pisum sativum	common cis-acting element in promoter and enhancer regions
Glyma.02G218800_2kb	CAAT-box	CAAT	246	4	-	Nicotiana glutinosa
Glyma.02G218800_2kb	CAAT-box	CAAAT	355	5	+	Pisum sativum	common cis-acting element in promoter and enhancer regions
Glyma.02G218800_2kb	CAAT-box	CCAAT	374	5	-	Arabidopsis thaliana	common cis-acting element in promoter and enhancer regions
Glyma.02G218800_2kb	CAAT-box	CAAAT	530	5	-	Pisum sativum	common cis-acting element in promoter and enhancer regions
Glyma.02G218800_2kb	CAAT-box	CAAAT	638	5	-	Pisum sativum	common cis-acting element in promoter and enhancer regions
Glyma.02G218800_2kb	CAAT-box	CAAT	656	4	+	Nicotiana glutinosa
Glyma.02G218800_2kb	CAAT-box	CAAAT	673	5	+	Pisum sativum	common cis-acting element in promoter and enhancer regions
Glyma.02G218800_2kb	CAAT-box	CAAAT	676	5	-	Pisum sativum	common cis-acting element in promoter and enhancer regions
Glyma.02G218800_2kb	CAAT-box	CAAT	710	4	+	Nicotiana glutinosa
Glyma.02G218800_2kb	CAAT-box	CAAT	741	4	+	Nicotiana glutinosa
Glyma.02G218800_2kb	CAAT-box	CAAT	792	4	-	Nicotiana glutinosa
Glyma.02G218800_2kb	CAAT-box	CAAT	800	4	+	Nicotiana glutinosa
Glyma.02G218800_2kb	CAAT-box	CAAAT	833	5	-	Pisum sativum	common cis-acting element in promoter and enhancer regions
Glyma.02G218800_2kb	CAAT-box	CAAT	863	4	-	Nicotiana glutinosa
Glyma.02G218800_2kb	CAAT-box	CAAT	870	4	+	Nicotiana glutinosa
Glyma.02G218800_2kb	CAAT-box	CAAAT	995	5	-	Pisum sativum	common cis-acting element in promoter and enhancer regions
Glyma.02G218800_2kb	CAAT-box	CAAT	1003	4	+	Nicotiana glutinosa
Glyma.02G218800_2kb	CAAT-box	CAAAT	1047	5	+	Pisum sativum	common cis-acting element in promoter and enhancer regions
Glyma.02G218800_2kb	CAAT-box	CAAAT	1242	5	+	Pisum sativum	common cis-acting element in promoter and enhancer regions
Glyma.02G218800_2kb	CAAT-box	CAAT	1250	4	+	Nicotiana glutinosa
Glyma.02G218800_2kb	CAAT-box	CAAT	1344	4	+	Nicotiana glutinosa
Glyma.02G218800_2kb	CAAT-box	CAAT	1360	4	+	Nicotiana glutinosa
Glyma.02G218800_2kb	CAAT-box	CAAAT	1362	5	-	Pisum sativum	common cis-acting element in promoter and enhancer regions
Glyma.02G218800_2kb	CAAT-box	CAAAT	1579	5	+	Pisum sativum	common cis-acting element in promoter and enhancer regions
Glyma.02G218800_2kb	CAAT-box	CCAAT	1591	5	+	Arabidopsis thaliana	common cis-acting element in promoter and enhancer regions
Glyma.02G218800_2kb	CAAT-box	CAAT	1592	4	+	Nicotiana glutinosa
Glyma.02G218800_2kb	CAAT-box	CCAAT	1594	5	-	Arabidopsis thaliana	common cis-acting element in promoter and enhancer regions
Glyma.02G218800_2kb	CAAT-box	CAAAT	1628	5	-	Pisum sativum	common cis-acting element in promoter and enhancer regions
Glyma.02G218800_2kb	CAAT-box	CAAT	1732	4	-	Nicotiana glutinosa
Glyma.02G218800_2kb	CAAT-box	CAAAT	1830	5	-	Pisum sativum	common cis-acting element in promoter and enhancer regions
Glyma.02G218800_2kb	CAAT-box	CAAT	1853	4	+	Nicotiana glutinosa
Glyma.02G218800_2kb	CAAT-box	CAAAT	1938	5	-	Pisum sativum	common cis-acting element in promoter and enhancer regions
Glyma.02G218800_2kb	CAAT-box	CAAT	1969	4	+	Nicotiana glutinosa
Glyma.02G218800_2kb	CAAT-box	CAAT	1995	4	-	Nicotiana glutinosa
Glyma.02G218800_2kb	Unnamed__1	GAATTTAATTAA	928	11	-	Glycine max	60K protein binding site
Glyma.02G218800_2kb	HMG-TATA-region	CTATAAATACATTTC	1643	14	+	Lycopersicon esculentum	cis-acting regulatory element
Glyma.02G218800_2kb	Unnamed__6	taTAAATATct	1222	10	-	Zea mays
Glyma.02G218800_2kb	Unnamed__6	taTAAATATct	1314	10	-	Zea mays
Glyma.02G218800_2kb	Unnamed__6	taTAAATATct	1372	10	-	Zea mays
Glyma.02G218800_2kb	STRE	AGGGG	462	5	+	Arabidopsis thaliana
Glyma.02G218800_2kb	chs-CMA2a	TCACTTGA	1656	8	+	Petroselinum crispum	part of a light responsive element
Glyma.02G218800_2kb	Myc	TCTCTTA	1051	7	-	Arabidopsis thaliana
Glyma.02G218800_2kb	MRE	AACCTAA	331	7	-	Petroselinum crispum	MYB binding site involved in light responsiveness
Glyma.02G218800_2kb	AAGAA-motif	GAAAGAA	1022	7	-	Avena sativa
Glyma.02G218800_2kb	AAGAA-motif	GAAAGAA	1198	7	+	Avena sativa
Glyma.02G218800_2kb	AAGAA-motif	GAAAGAA	1521	7	-	Avena sativa
Glyma.02G218800_2kb	Unnamed__4	CTCC	305	4	-	Petroselinum hortense
Glyma.02G218800_2kb	Unnamed__4	CTCC	377	4	-	Petroselinum hortense
Glyma.02G218800_2kb	Unnamed__4	CTCC	465	4	-	Petroselinum hortense
Glyma.02G218800_2kb	Unnamed__4	CTCC	475	4	-	Petroselinum hortense
Glyma.02G218800_2kb	Unnamed__4	CTCC	500	4	+	Petroselinum hortense
Glyma.02G218800_2kb	Unnamed__4	CTCC	1193	4	-	Petroselinum hortense
Glyma.02G218800_2kb	Unnamed__4	CTCC	1454	4	+	Petroselinum hortense
Glyma.02G218800_2kb	Unnamed__4	CTCC	1607	4	+	Petroselinum hortense
Glyma.02G218800_2kb	Unnamed__4	CTCC	1702	4	+	Petroselinum hortense
Glyma.02G218800_2kb	LTR	CCGAAA	365	6	+	Hordeum vulgare	cis-acting element involved in low-temperature responsiveness
Glyma.02G218800_2kb	AT~TATA-box	TATATA	1323	6	-	Arabidopsis thaliana
Glyma.02G218800_2kb	TCA-element	CCATCTTTTT	1114	9	+	Nicotiana tabacum	cis-acting element involved in salicylic acid responsiveness
Glyma.02G218800_2kb	TC-rich repeats	ATTCTCTAAC	1859	9	-	Nicotiana tabacum	cis-acting element involved in defense and stress responsiveness
Glyma.02G218800_2kb	Box 4	ATTAAT	517	6	+	Petroselinum crispum	part of a conserved DNA module involved in light responsiveness
Glyma.02G218800_2kb	Box 4	ATTAAT	524	6	+	Petroselinum crispum	part of a conserved DNA module involved in light responsiveness
Glyma.02G218800_2kb	Box 4	ATTAAT	843	6	+	Petroselinum crispum	part of a conserved DNA module involved in light responsiveness
Glyma.02G218800_2kb	Box 4	ATTAAT	936	6	+	Petroselinum crispum	part of a conserved DNA module involved in light responsiveness
Glyma.02G218800_2kb	Box 4	ATTAAT	1318	6	-	Petroselinum crispum	part of a conserved DNA module involved in light responsiveness
Glyma.02G218800_2kb	Box 4	ATTAAT	1562	6	-	Petroselinum crispum	part of a conserved DNA module involved in light responsiveness
Glyma.02G218800_2kb	MYB	TAACCA	100	6	+	Arabidopsis thaliana
Glyma.02G218800_2kb	MYB	TAACCA	1596	6	-	Arabidopsis thaliana
Glyma.02G218800_2kb		motif_sequence	109	4	+	organism	short_function
Glyma.02G218800_2kb		motif_sequence	167	4	+	organism	short_function
Glyma.02G218800_2kb		motif_sequence	259	4	+	organism	short_function
Glyma.02G218800_2kb		motif_sequence	468	4	-	organism	short_function
Glyma.02G218800_2kb		motif_sequence	592	4	+	organism	short_function
Glyma.02G218800_2kb		motif_sequence	788	4	-	organism	short_function
Glyma.02G218800_2kb		motif_sequence	897	4	+	organism	short_function
Glyma.02G218800_2kb		motif_sequence	969	4	-	organism	short_function
Glyma.02G218800_2kb		motif_sequence	1019	4	+	organism	short_function
Glyma.02G218800_2kb		motif_sequence	1193	4	-	organism	short_function
Glyma.02G218800_2kb		motif_sequence	1284	4	-	organism	short_function
Glyma.02G218800_2kb		motif_sequence	1527	4	+	organism	short_function
Glyma.02G218800_2kb		motif_sequence	1546	4	+	organism	short_function
Glyma.02G218800_2kb		motif_sequence	1605	4	+	organism	short_function
Glyma.02G218800_2kb		motif_sequence	1637	4	+	organism	short_function
Glyma.02G218800_2kb		motif_sequence	1737	4	+	organism	short_function
Glyma.02G218800_2kb		motif_sequence	1810	4	-	organism	short_function
Glyma.02G218800_2kb		motif_sequence	1975	4	+	organism	short_function
Glyma.02G218800_2kb	MYB-like sequence	TAACCA	100	6	+	Arabidopsis thaliana
Glyma.02G218800_2kb	MYB-like sequence	TAACCA	1596	6	-	Arabidopsis thaliana
Glyma.02G218800_2kb	ERE	ATTTTAAA	847	8	+	Nicotiana glutinos
Glyma.02G218800_2kb	ARE	AAACCA	490	6	-	Zea mays	cis-acting regulatory element essential for the anaerobic induction
Glyma.02G218800_2kb	ARE	AAACCA	813	6	-	Zea mays	cis-acting regulatory element essential for the anaerobic induction
Glyma.02G218800_2kb	Myb	CAACTG	1098	6	+	Arabidopsis thaliana
Glyma.02G218800_2kb	GT1-motif	GGTTAAT	1597	7	+	Avena sativa	light responsive element
Glyma.02G218800_2kb	MBS	CAACTG	1098	6	+	Arabidopsis thaliana	MYB binding site involved in drought-inducibility
Glyma.03G014000_2kb	TCT-motif	TCTTAC	359	6	+	Arabidopsis thaliana	part of a light responsive element
Glyma.03G014000_2kb	CAAT-box	CCAAT	152	5	+	Arabidopsis thaliana	common cis-acting element in promoter and enhancer regions
Glyma.03G014000_2kb	CAAT-box	CAAT	153	4	+	Nicotiana glutinosa
Glyma.03G014000_2kb	CAAT-box	CAAT	196	4	+	Nicotiana glutinosa
Glyma.03G014000_2kb	CAAT-box	CAAT	210	4	-	Nicotiana glutinosa
Glyma.03G014000_2kb	CAAT-box	CAAT	227	4	-	Nicotiana glutinosa
Glyma.03G014000_2kb	CAAT-box	CAAT	232	4	+	Nicotiana glutinosa
Glyma.03G014000_2kb	CAAT-box	CAAT	236	4	+	Nicotiana glutinosa
Glyma.03G014000_2kb	CAAT-box	CAAAT	304	5	-	Pisum sativum	common cis-acting element in promoter and enhancer regions
Glyma.03G014000_2kb	CAAT-box	CCAAT	311	5	-	Arabidopsis thaliana	common cis-acting element in promoter and enhancer regions
Glyma.03G014000_2kb	CAAT-box	CAAT	325	4	+	Nicotiana glutinosa
Glyma.03G014000_2kb	CAAT-box	CAAT	430	4	+	Nicotiana glutinosa
Glyma.03G014000_2kb	CAAT-box	CAAAT	432	5	-	Pisum sativum	common cis-acting element in promoter and enhancer regions
Glyma.03G014000_2kb	CAAT-box	CAAAT	500	5	+	Pisum sativum	common cis-acting element in promoter and enhancer regions
Glyma.03G014000_2kb	CAAT-box	CAAT	687	4	+	Nicotiana glutinosa
Glyma.03G014000_2kb	CAAT-box	CAAAT	766	5	-	Pisum sativum	common cis-acting element in promoter and enhancer regions
Glyma.03G014000_2kb	CAAT-box	CAAT	783	4	-	Nicotiana glutinosa
Glyma.03G014000_2kb	CAAT-box	CCAAT	813	5	+	Arabidopsis thaliana	common cis-acting element in promoter and enhancer regions
Glyma.03G014000_2kb	CAAT-box	CAAT	814	4	+	Nicotiana glutinosa
Glyma.03G014000_2kb	CAAT-box	CAAAT	819	5	+	Pisum sativum	common cis-acting element in promoter and enhancer regions
Glyma.03G014000_2kb	CAAT-box	CAAT	837	4	-	Nicotiana glutinosa
Glyma.03G014000_2kb	CAAT-box	CAAAT	854	5	-	Pisum sativum	common cis-acting element in promoter and enhancer regions
Glyma.03G014000_2kb	CAAT-box	CAAAT	873	5	+	Pisum sativum	common cis-acting element in promoter and enhancer regions
Glyma.03G014000_2kb	CAAT-box	CAAT	897	4	+	Nicotiana glutinosa
Glyma.03G014000_2kb	CAAT-box	CAAAT	919	5	+	Pisum sativum	common cis-acting element in promoter and enhancer regions
Glyma.03G014000_2kb	CAAT-box	CCAAT	943	5	-	Arabidopsis thaliana	common cis-acting element in promoter and enhancer regions
Glyma.03G014000_2kb	CAAT-box	CAAT	974	4	+	Nicotiana glutinosa
Glyma.03G014000_2kb	CAAT-box	CAAT	1278	4	-	Nicotiana glutinosa
Glyma.03G014000_2kb	CAAT-box	CAAT	1286	4	+	Nicotiana glutinosa
Glyma.03G014000_2kb	CAAT-box	CAAT	1315	4	-	Nicotiana glutinosa
Glyma.03G014000_2kb	CAAT-box	CAAAT	1331	5	-	Pisum sativum	common cis-acting element in promoter and enhancer regions
Glyma.03G014000_2kb	CAAT-box	CAAAT	1365	5	-	Pisum sativum	common cis-acting element in promoter and enhancer regions
Glyma.03G014000_2kb	CAAT-box	CAAT	1373	4	+	Nicotiana glutinosa
Glyma.03G014000_2kb	CAAT-box	CAAT	1392	4	-	Nicotiana glutinosa
Glyma.03G014000_2kb	CAAT-box	CAAAT	1406	5	-	Pisum sativum	common cis-acting element in promoter and enhancer regions
Glyma.03G014000_2kb	CAAT-box	CAAAT	1452	5	-	Pisum sativum	common cis-acting element in promoter and enhancer regions
Glyma.03G014000_2kb	CAAT-box	CAAT	1459	4	+	Nicotiana glutinosa
Glyma.03G014000_2kb	CAAT-box	CAAT	1464	4	+	Nicotiana glutinosa
Glyma.03G014000_2kb	CAAT-box	CAAAT	1492	5	-	Pisum sativum	common cis-acting element in promoter and enhancer regions
Glyma.03G014000_2kb	CAAT-box	CAAT	1558	4	-	Nicotiana glutinosa
Glyma.03G014000_2kb	CAAT-box	CAAT	1715	4	+	Nicotiana glutinosa
Glyma.03G014000_2kb	CAAT-box	CAAAT	1722	5	+	Pisum sativum	common cis-acting element in promoter and enhancer regions
Glyma.03G014000_2kb	CAAT-box	CAAT	1741	4	+	Nicotiana glutinosa
Glyma.03G014000_2kb	CAAT-box	CAAT	1836	4	+	Nicotiana glutinosa
Glyma.03G014000_2kb	CAAT-box	CAAT	1838	4	-	Nicotiana glutinosa
Glyma.03G014000_2kb	CAAT-box	CAAT	1856	4	+	Nicotiana glutinosa
Glyma.03G014000_2kb	STRE	AGGGG	1001	5	+	Arabidopsis thaliana
Glyma.03G014000_2kb	STRE	AGGGG	1291	5	-	Arabidopsis thaliana
Glyma.03G014000_2kb	STRE	AGGGG	1299	5	-	Arabidopsis thaliana
Glyma.03G014000_2kb	MYC	CATTTG	500	6	-	Arabidopsis thaliana
Glyma.03G014000_2kb	MYC	CATTTG	853	6	+	Arabidopsis thaliana
Glyma.03G014000_2kb	MYC	CATGTG	1143	6	+	Arabidopsis thaliana
Glyma.03G014000_2kb	MYC	CATTTG	1364	6	+	Arabidopsis thaliana
Glyma.03G014000_2kb	MYC	CATGTG	1805	6	-	Arabidopsis thaliana
Glyma.03G014000_2kb	MYC	CAATTG	1836	6	-	Arabidopsis thaliana
Glyma.03G014000_2kb	F-box	CTATTCTCATT	623	10	+	Lycopersicon esculentum
Glyma.03G014000_2kb	F-box	CTATTCTCATT	724	10	-	Lycopersicon esculentum
Glyma.03G014000_2kb	AE-box	AGAAACAA	96	8	+	Arabidopsis thaliana	part of a module for light response
Glyma.03G014000_2kb	GTGGC-motif	CAGCGTGTGGC	1978	10	+	Hordeum vulgare	part of a light responsive element
Glyma.03G014000_2kb	TATA-box	ATTATA	155	6	+	Brassica napus	core promoter element around -30 of transcription start
Glyma.03G014000_2kb	TATA-box	TATAA	156	5	-	Arabidopsis thaliana	core promoter element around -30 of transcription start
Glyma.03G014000_2kb	TATA-box	TATA	157	4	+	Arabidopsis thaliana	core promoter element around -30 of transcription start
Glyma.03G014000_2kb	TATA-box	TATATA	190	6	+	Arabidopsis thaliana	core promoter element around -30 of transcription start
Glyma.03G014000_2kb	TATA-box	TATA	192	4	+	Arabidopsis thaliana	core promoter element around -30 of transcription start
Glyma.03G014000_2kb	TATA-box	ATATAA	198	6	+	Brassica oleracea	core promoter element around -30 of transcription start
Glyma.03G014000_2kb	TATA-box	TATA	199	4	+	Arabidopsis thaliana	core promoter element around -30 of transcription start
Glyma.03G014000_2kb	TATA-box	TATAAAA	221	7	-	Pisum sativum	core promoter element around -30 of transcription start
Glyma.03G014000_2kb	TATA-box	TATAAA	222	6	-	Helianthus annuus	core promoter element around -30 of transcription start
Glyma.03G014000_2kb	TATA-box	TATAA	223	5	-	Arabidopsis thaliana	core promoter element around -30 of transcription start
Glyma.03G014000_2kb	TATA-box	TATA	224	4	+	Arabidopsis thaliana	core promoter element around -30 of transcription start
Glyma.03G014000_2kb	TATA-box	ATATAA	255	6	+	Brassica oleracea	core promoter element around -30 of transcription start
Glyma.03G014000_2kb	TATA-box	TATA	256	4	+	Arabidopsis thaliana	core promoter element around -30 of transcription start
Glyma.03G014000_2kb	TATA-box	TATATA	388	6	+	Arabidopsis thaliana	core promoter element around -30 of transcription start
Glyma.03G014000_2kb	TATA-box	ATATAT	389	6	+	Brassica napus	core promoter element around -30 of transcription start
Glyma.03G014000_2kb	TATA-box	TATATA	390	6	+	Arabidopsis thaliana	core promoter element around -30 of transcription start
Glyma.03G014000_2kb	TATA-box	ATATAA	391	6	+	Brassica oleracea	core promoter element around -30 of transcription start
Glyma.03G014000_2kb	TATA-box	TATA	392	4	+	Arabidopsis thaliana	core promoter element around -30 of transcription start
Glyma.03G014000_2kb	TATA-box	ATTATA	396	6	+	Brassica napus	core promoter element around -30 of transcription start
Glyma.03G014000_2kb	TATA-box	TATAA	397	5	-	Arabidopsis thaliana	core promoter element around -30 of transcription start
Glyma.03G014000_2kb	TATA-box	TATA	398	4	+	Arabidopsis thaliana	core promoter element around -30 of transcription start
Glyma.03G014000_2kb	TATA-box	TATAAAA	611	7	-	Pisum sativum	core promoter element around -30 of transcription start
Glyma.03G014000_2kb	TATA-box	TATAAA	612	6	-	Helianthus annuus	core promoter element around -30 of transcription start
Glyma.03G014000_2kb	TATA-box	TATAA	613	5	-	Arabidopsis thaliana	core promoter element around -30 of transcription start
Glyma.03G014000_2kb	TATA-box	TATA	614	4	+	Arabidopsis thaliana	core promoter element around -30 of transcription start
Glyma.03G014000_2kb	TATA-box	TATA	653	4	+	Arabidopsis thaliana	core promoter element around -30 of transcription start
Glyma.03G014000_2kb	TATA-box	TACATAAA	797	8	+	Oryza sativa	core promoter element around -30 of transcription start
Glyma.03G014000_2kb	TATA-box	ATATAA	1540	6	+	Brassica oleracea	core promoter element around -30 of transcription start
Glyma.03G014000_2kb	TATA-box	TATA	1541	4	-	Arabidopsis thaliana	core promoter element around -30 of transcription start
Glyma.03G014000_2kb	TATA-box	ccTATAAAaa	1605	9	+	Arabidopsis thaliana	core promoter element around -30 of transcription start
Glyma.03G014000_2kb	TATA-box	TATA	1607	4	-	Arabidopsis thaliana	core promoter element around -30 of transcription start
Glyma.03G014000_2kb	TATA-box	ATTATA	1658	6	+	Brassica napus	core promoter element around -30 of transcription start
Glyma.03G014000_2kb	TATA-box	TATAA	1659	5	-	Arabidopsis thaliana	core promoter element around -30 of transcription start
Glyma.03G014000_2kb	TATA-box	TATA	1660	4	-	Arabidopsis thaliana	core promoter element around -30 of transcription start
Glyma.03G014000_2kb	TATA-box	ATATAT	1755	6	-	Brassica napus	core promoter element around -30 of transcription start
Glyma.03G014000_2kb	TATA-box	TATA	1756	4	-	Arabidopsis thaliana	core promoter element around -30 of transcription start
Glyma.03G014000_2kb	TATA-box	TAAAGATT	1764	8	-	Arabidopsis thaliana	core promoter element around -30 of transcription start
Glyma.03G014000_2kb	TATA-box	TATAA	1796	5	-	Arabidopsis thaliana	core promoter element around -30 of transcription start
Glyma.03G014000_2kb	TATA-box	TATA	1797	4	-	Arabidopsis thaliana	core promoter element around -30 of transcription start
Glyma.03G014000_2kb	TATA-box	ccTATAAAaa	1823	9	-	Arabidopsis thaliana	core promoter element around -30 of transcription start
Glyma.03G014000_2kb	TATA-box	ATATAA	1947	6	+	Brassica oleracea	core promoter element around -30 of transcription start
Glyma.03G014000_2kb	TATA-box	TATA	1948	4	-	Arabidopsis thaliana	core promoter element around -30 of transcription start
Glyma.03G014000_2kb	ERE	ATTTTAAA	275	8	+	Nicotiana glutinos
Glyma.03G014000_2kb	ERE	ATTTTAAA	1575	8	+	Nicotiana glutinos
Glyma.03G014000_2kb	Box II	TGGTAATAA	347	9	-	Solanum tuberosum	part of a light responsive element
Glyma.03G014000_2kb	MYB-like sequence	TAACCA	959	6	+	Arabidopsis thaliana
Glyma.03G014000_2kb	AT1-motif	AATTATTTTTTATT	1607	13	-	Solanum tuberosum	part of a light responsive module
Glyma.03G014000_2kb	MBS	CAACTG	1895	6	-	Arabidopsis thaliana	MYB binding site involved in drought-inducibility
Glyma.03G014000_2kb	TGA-element	AACGAC	104	6	+	Brassica oleracea	auxin-responsive element
Glyma.03G014000_2kb	ARE	AAACCA	202	6	+	Zea mays	cis-acting regulatory element essential for the anaerobic induction
Glyma.03G014000_2kb	ARE	AAACCA	968	6	-	Zea mays	cis-acting regulatory element essential for the anaerobic induction
Glyma.03G014000_2kb	ARE	AAACCA	1334	6	-	Zea mays	cis-acting regulatory element essential for the anaerobic induction
Glyma.03G014000_2kb	Myb	CAACTG	1895	6	-	Arabidopsis thaliana
Glyma.03G014000_2kb	O2-site	GATGACATGG	315	9	+	Zea mays	cis-acting regulatory element involved in zein metabolism regulation
Glyma.03G014000_2kb	WUN-motif	AAATTACT	604	8	+	Nicotiana glutinosa
Glyma.03G014000_2kb	TCA-element	TCAGAAGAGG	1209	9	+	Brassica oleracea	cis-acting element involved in salicylic acid responsiveness
Glyma.03G014000_2kb	AT~TATA-box	TATATA	190	6	+	Arabidopsis thaliana
Glyma.03G014000_2kb	AT~TATA-box	TATATA	388	6	+	Arabidopsis thaliana
Glyma.03G014000_2kb	AT~TATA-box	TATATA	390	6	+	Arabidopsis thaliana
Glyma.03G014000_2kb	Unnamed__4	CTCC	1124	4	-	Petroselinum hortense
Glyma.03G014000_2kb	Unnamed__4	CTCC	1149	4	+	Petroselinum hortense
Glyma.03G014000_2kb	Unnamed__4	CTCC	1189	4	+	Petroselinum hortense
Glyma.03G014000_2kb	Unnamed__4	CTCC	1202	4	-	Petroselinum hortense
Glyma.03G014000_2kb	Unnamed__4	CTCC	1832	4	-	Petroselinum hortense
Glyma.03G014000_2kb	AAGAA-motif	GAAAGAA	1303	7	-	Avena sativa
Glyma.03G014000_2kb		motif_sequence	115	4	+	organism	short_function
Glyma.03G014000_2kb		motif_sequence	117	4	-	organism	short_function
Glyma.03G014000_2kb		motif_sequence	373	4	+	organism	short_function
Glyma.03G014000_2kb		motif_sequence	401	4	+	organism	short_function
Glyma.03G014000_2kb		motif_sequence	473	4	+	organism	short_function
Glyma.03G014000_2kb		motif_sequence	480	4	+	organism	short_function
Glyma.03G014000_2kb		motif_sequence	557	4	+	organism	short_function
Glyma.03G014000_2kb		motif_sequence	647	4	+	organism	short_function
Glyma.03G014000_2kb		motif_sequence	804	4	+	organism	short_function
Glyma.03G014000_2kb		motif_sequence	1089	4	+	organism	short_function
Glyma.03G014000_2kb		motif_sequence	1144	4	+	organism	short_function
Glyma.03G014000_2kb		motif_sequence	1181	4	+	organism	short_function
Glyma.03G014000_2kb		motif_sequence	1212	4	-	organism	short_function
Glyma.03G014000_2kb		motif_sequence	1340	4	+	organism	short_function
Glyma.03G014000_2kb		motif_sequence	1466	4	+	organism	short_function
Glyma.03G014000_2kb	MYB	TAACCA	959	6	+	Arabidopsis thaliana
Glyma.03G014000_2kb	Box 4	ATTAAT	121	6	+	Petroselinum crispum	part of a conserved DNA module involved in light responsiveness
Glyma.03G014000_2kb	Box 4	ATTAAT	762	6	+	Petroselinum crispum	part of a conserved DNA module involved in light responsiveness
Glyma.03G014000_2kb	Box 4	ATTAAT	939	6	+	Petroselinum crispum	part of a conserved DNA module involved in light responsiveness
Glyma.03G014000_2kb	Box 4	ATTAAT	1774	6	-	Petroselinum crispum	part of a conserved DNA module involved in light responsiveness
Glyma.03G014000_2kb	Box 4	ATTAAT	1845	6	-	Petroselinum crispum	part of a conserved DNA module involved in light responsiveness
Glyma.03G014000_2kb	TATA	TATAAAAT	220	8	-	Arabidopsis thaliana
Glyma.03G014000_2kb	TATA	TATAAAAT	1797	8	+	Arabidopsis thaliana
Glyma.03G171500_2kb	AE-box	AGAAACAA	1900	8	+	Arabidopsis thaliana	part of a module for light response
Glyma.03G171500_2kb	TATA-box	ATTATA	18	6	+	Brassica napus	core promoter element around -30 of transcription start
Glyma.03G171500_2kb	TATA-box	TATAA	19	5	-	Arabidopsis thaliana	core promoter element around -30 of transcription start
Glyma.03G171500_2kb	TATA-box	TATA	20	4	+	Arabidopsis thaliana	core promoter element around -30 of transcription start
Glyma.03G171500_2kb	TATA-box	ATATAT	42	6	+	Brassica napus	core promoter element around -30 of transcription start
Glyma.03G171500_2kb	TATA-box	TATA	43	4	+	Arabidopsis thaliana	core promoter element around -30 of transcription start
Glyma.03G171500_2kb	TATA-box	TATA	120	4	+	Arabidopsis thaliana	core promoter element around -30 of transcription start
Glyma.03G171500_2kb	TATA-box	TATA	145	4	+	Arabidopsis thaliana	core promoter element around -30 of transcription start
Glyma.03G171500_2kb	TATA-box	TATA	178	4	+	Arabidopsis thaliana	core promoter element around -30 of transcription start
Glyma.03G171500_2kb	TATA-box	TATA	265	4	+	Arabidopsis thaliana	core promoter element around -30 of transcription start
Glyma.03G171500_2kb	TATA-box	TATAA	335	5	-	Arabidopsis thaliana	core promoter element around -30 of transcription start
Glyma.03G171500_2kb	TATA-box	TATA	336	4	+	Arabidopsis thaliana	core promoter element around -30 of transcription start
Glyma.03G171500_2kb	TATA-box	TATA	354	4	+	Arabidopsis thaliana	core promoter element around -30 of transcription start
Glyma.03G171500_2kb	TATA-box	ATATAA	380	6	+	Brassica oleracea	core promoter element around -30 of transcription start
Glyma.03G171500_2kb	TATA-box	TATA	381	4	+	Arabidopsis thaliana	core promoter element around -30 of transcription start
Glyma.03G171500_2kb	TATA-box	TATACA	510	6	-	Helianthus annuus	core promoter element around -30 of transcription start
Glyma.03G171500_2kb	TATA-box	TATA	512	4	+	Arabidopsis thaliana	core promoter element around -30 of transcription start
Glyma.03G171500_2kb	TATA-box	TATAAA	690	6	-	Helianthus annuus	core promoter element around -30 of transcription start
Glyma.03G171500_2kb	TATA-box	TATAA	691	5	-	Arabidopsis thaliana	core promoter element around -30 of transcription start
Glyma.03G171500_2kb	TATA-box	TATA	692	4	+	Arabidopsis thaliana	core promoter element around -30 of transcription start
Glyma.03G171500_2kb	TATA-box	TATACA	780	6	-	Helianthus annuus	core promoter element around -30 of transcription start
Glyma.03G171500_2kb	TATA-box	TATA	782	4	+	Arabidopsis thaliana	core promoter element around -30 of transcription start
Glyma.03G171500_2kb	TATA-box	ccTATAAAaa	828	9	+	Arabidopsis thaliana	core promoter element around -30 of transcription start
Glyma.03G171500_2kb	TATA-box	TATAA	829	5	-	Arabidopsis thaliana	core promoter element around -30 of transcription start
Glyma.03G171500_2kb	TATA-box	TATA	830	4	+	Arabidopsis thaliana	core promoter element around -30 of transcription start
Glyma.03G171500_2kb	TATA-box	ATTATA	839	6	+	Brassica napus	core promoter element around -30 of transcription start
Glyma.03G171500_2kb	TATA-box	TATAA	840	5	-	Arabidopsis thaliana	core promoter element around -30 of transcription start
Glyma.03G171500_2kb	TATA-box	TATA	841	4	+	Arabidopsis thaliana	core promoter element around -30 of transcription start
Glyma.03G171500_2kb	TATA-box	TATAAGAA	876	8	-	Zea mays	core promoter element around -30 of transcription start
Glyma.03G171500_2kb	TATA-box	TATAA	879	5	-	Arabidopsis thaliana	core promoter element around -30 of transcription start
Glyma.03G171500_2kb	TATA-box	TATA	880	4	+	Arabidopsis thaliana	core promoter element around -30 of transcription start
Glyma.03G171500_2kb	TATA-box	TATA	913	4	+	Arabidopsis thaliana	core promoter element around -30 of transcription start
Glyma.03G171500_2kb	TATA-box	TATATA	922	6	+	Arabidopsis thaliana	core promoter element around -30 of transcription start
Glyma.03G171500_2kb	TATA-box	ATATAT	923	6	+	Brassica napus	core promoter element around -30 of transcription start
Glyma.03G171500_2kb	TATA-box	TATATA	924	6	+	Arabidopsis thaliana	core promoter element around -30 of transcription start
Glyma.03G171500_2kb	TATA-box	ATATAT	925	6	+	Brassica napus	core promoter element around -30 of transcription start
Glyma.03G171500_2kb	TATA-box	TATA	926	4	+	Arabidopsis thaliana	core promoter element around -30 of transcription start
Glyma.03G171500_2kb	TATA-box	TACAAAA	967	7	+	Oryza sativa	core promoter element around -30 of transcription start
Glyma.03G171500_2kb	TATA-box	TACAAAA	1030	7	+	Oryza sativa	core promoter element around -30 of transcription start
Glyma.03G171500_2kb	TATA-box	TATAA	1060	5	-	Arabidopsis thaliana	core promoter element around -30 of transcription start
Glyma.03G171500_2kb	TATA-box	TATA	1061	4	-	Arabidopsis thaliana	core promoter element around -30 of transcription start
Glyma.03G171500_2kb	TATA-box	TATTTAAA	1205	8	-	Arabidopsis thaliana	core promoter element around -30 of transcription start
Glyma.03G171500_2kb	TATA-box	ATATAA	1210	6	+	Brassica oleracea	core promoter element around -30 of transcription start
Glyma.03G171500_2kb	TATA-box	TATA	1211	4	-	Arabidopsis thaliana	core promoter element around -30 of transcription start
Glyma.03G171500_2kb	TATA-box	TATAAAA	1223	7	-	Pisum sativum	core promoter element around -30 of transcription start
Glyma.03G171500_2kb	TATA-box	TATAAA	1224	6	-	Helianthus annuus	core promoter element around -30 of transcription start
Glyma.03G171500_2kb	TATA-box	TATATAA	1225	7	-	Arabidopsis thaliana	core promoter element around -30 of transcription start
Glyma.03G171500_2kb	TATA-box	TATATA	1226	6	-	Arabidopsis thaliana	core promoter element around -30 of transcription start
Glyma.03G171500_2kb	TATA-box	ATATAA	1227	6	+	Brassica oleracea	core promoter element around -30 of transcription start
Glyma.03G171500_2kb	TATA-box	TATA	1228	4	-	Arabidopsis thaliana	core promoter element around -30 of transcription start
Glyma.03G171500_2kb	TATA-box	ATTATA	1313	6	+	Brassica napus	core promoter element around -30 of transcription start
Glyma.03G171500_2kb	TATA-box	TATAA	1314	5	-	Arabidopsis thaliana	core promoter element around -30 of transcription start
Glyma.03G171500_2kb	TATA-box	TATA	1315	4	-	Arabidopsis thaliana	core promoter element around -30 of transcription start
Glyma.03G171500_2kb	TATA-box	TATAAATA	1317	8	-	Daucus carota	core promoter element around -30 of transcription start
Glyma.03G171500_2kb	TATA-box	TATAAAT	1318	7	-	Brassica juncea	core promoter element around -30 of transcription start
Glyma.03G171500_2kb	TATA-box	TATAAA	1319	6	-	Helianthus annuus	core promoter element around -30 of transcription start
Glyma.03G171500_2kb	TATA-box	TATAA	1320	5	-	Arabidopsis thaliana	core promoter element around -30 of transcription start
Glyma.03G171500_2kb	TATA-box	TATA	1321	4	-	Arabidopsis thaliana	core promoter element around -30 of transcription start
Glyma.03G171500_2kb	TATA-box	TATATA	1328	6	-	Arabidopsis thaliana	core promoter element around -30 of transcription start
Glyma.03G171500_2kb	TATA-box	ATATAT	1329	6	-	Brassica napus	core promoter element around -30 of transcription start
Glyma.03G171500_2kb	TATA-box	TATA	1330	4	-	Arabidopsis thaliana	core promoter element around -30 of transcription start
Glyma.03G171500_2kb	TATA-box	ATATAT	1475	6	-	Brassica napus	core promoter element around -30 of transcription start
Glyma.03G171500_2kb	TATA-box	TATA	1476	4	-	Arabidopsis thaliana	core promoter element around -30 of transcription start
Glyma.03G171500_2kb	TATA-box	TATAAAA	1480	7	-	Pisum sativum	core promoter element around -30 of transcription start
Glyma.03G171500_2kb	TATA-box	TATAAA	1481	6	-	Helianthus annuus	core promoter element around -30 of transcription start
Glyma.03G171500_2kb	TATA-box	TATAA	1482	5	-	Arabidopsis thaliana	core promoter element around -30 of transcription start
Glyma.03G171500_2kb	TATA-box	TATA	1483	4	-	Arabidopsis thaliana	core promoter element around -30 of transcription start
Glyma.03G171500_2kb	TATA-box	ATATAT	1509	6	-	Brassica napus	core promoter element around -30 of transcription start
Glyma.03G171500_2kb	TATA-box	TATA	1510	4	-	Arabidopsis thaliana	core promoter element around -30 of transcription start
Glyma.03G171500_2kb	TATA-box	ATTATA	1513	6	+	Brassica napus	core promoter element around -30 of transcription start
Glyma.03G171500_2kb	TATA-box	TATAA	1514	5	-	Arabidopsis thaliana	core promoter element around -30 of transcription start
Glyma.03G171500_2kb	TATA-box	TATA	1515	4	-	Arabidopsis thaliana	core promoter element around -30 of transcription start
Glyma.03G171500_2kb	TATA-box	TACAAAA	1537	7	+	Oryza sativa	core promoter element around -30 of transcription start
Glyma.03G171500_2kb	TATA-box	ATTATA	1629	6	+	Brassica napus	core promoter element around -30 of transcription start
Glyma.03G171500_2kb	TATA-box	TATAA	1630	5	-	Arabidopsis thaliana	core promoter element around -30 of transcription start
Glyma.03G171500_2kb	TATA-box	TATA	1631	4	-	Arabidopsis thaliana	core promoter element around -30 of transcription start
Glyma.03G171500_2kb	TATA-box	ATATAA	1705	6	+	Brassica oleracea	core promoter element around -30 of transcription start
Glyma.03G171500_2kb	TATA-box	TATA	1706	4	-	Arabidopsis thaliana	core promoter element around -30 of transcription start
Glyma.03G171500_2kb	TATA-box	TATA	1738	4	-	Arabidopsis thaliana	core promoter element around -30 of transcription start
Glyma.03G171500_2kb	TATA-box	ATATAT	1743	6	-	Brassica napus	core promoter element around -30 of transcription start
Glyma.03G171500_2kb	TATA-box	TATA	1744	4	-	Arabidopsis thaliana	core promoter element around -30 of transcription start
Glyma.03G171500_2kb	TATA-box	TATAA	1808	5	-	Arabidopsis thaliana	core promoter element around -30 of transcription start
Glyma.03G171500_2kb	TATA-box	TATA	1809	4	-	Arabidopsis thaliana	core promoter element around -30 of transcription start
Glyma.03G171500_2kb	ABRE	CGTACGTGCA	135	9	-	Hordeum vulgare	cis-acting element involved in the abscisic acid responsiveness
Glyma.03G171500_2kb	ABRE	ACGTG	137	5	-	Arabidopsis thaliana	cis-acting element involved in the abscisic acid responsiveness
Glyma.03G171500_2kb	ABRE	ACGTG	1291	5	+	Arabidopsis thaliana	cis-acting element involved in the abscisic acid responsiveness
Glyma.03G171500_2kb	MYC	CATTTG	211	6	-	Arabidopsis thaliana
Glyma.03G171500_2kb	MYC	CATGTG	506	6	-	Arabidopsis thaliana
Glyma.03G171500_2kb	MYC	CATGTG	564	6	+	Arabidopsis thaliana
Glyma.03G171500_2kb	MYC	CATTTG	1023	6	+	Arabidopsis thaliana
Glyma.03G171500_2kb	MYC	CATTTG	1621	6	+	Arabidopsis thaliana
Glyma.03G171500_2kb	MYC	CATTTG	1761	6	+	Arabidopsis thaliana
Glyma.03G171500_2kb	MYC	CAATTG	1845	6	-	Arabidopsis thaliana
Glyma.03G171500_2kb	CGTCA-motif	CGTCA	215	5	-	Hordeum vulgare	cis-acting regulatory element involved in the MeJA-responsiveness
Glyma.03G171500_2kb	CGTCA-motif	CGTCA	311	5	-	Hordeum vulgare	cis-acting regulatory element involved in the MeJA-responsiveness
Glyma.03G171500_2kb	CGTCA-motif	CGTCA	1916	5	+	Hordeum vulgare	cis-acting regulatory element involved in the MeJA-responsiveness
Glyma.03G171500_2kb	TCCC-motif	TCTCCCT	497	7	+	Spinacia oleracea	part of a light responsive element
Glyma.03G171500_2kb	CARE	CAACTCAC	1831	8	+	Oryza sativa
Glyma.03G171500_2kb	CARE	CAACTCAC	1838	8	+	Oryza sativa
Glyma.03G171500_2kb	ABRE3a	TACGTG	137	6	-	Zea mays
Glyma.03G171500_2kb	RY-element	CATGCATG	651	8	+	Helianthus annuus	cis-acting regulatory element involved in seed-specific regulation
Glyma.03G171500_2kb	TGACG-motif	TGACG	215	5	+	Hordeum vulgare	cis-acting regulatory element involved in the MeJA-responsiveness
Glyma.03G171500_2kb	TGACG-motif	TGACG	311	5	+	Hordeum vulgare	cis-acting regulatory element involved in the MeJA-responsiveness
Glyma.03G171500_2kb	TGACG-motif	TGACG	1916	5	-	Hordeum vulgare	cis-acting regulatory element involved in the MeJA-responsiveness
Glyma.03G171500_2kb	Unnamed__6	taTAAATATct	1738	10	+	Zea mays
Glyma.03G171500_2kb	STRE	AGGGG	485	5	-	Arabidopsis thaliana
Glyma.03G171500_2kb	STRE	AGGGG	541	5	-	Arabidopsis thaliana
Glyma.03G171500_2kb	G-box	TACGTG	137	6	-	Arabidopsis thaliana	cis-acting regulatory element involved in light responsiveness
Glyma.03G171500_2kb	CAAT-box	CAAAT	51	5	-	Pisum sativum	common cis-acting element in promoter and enhancer regions
Glyma.03G171500_2kb	CAAT-box	CAAT	83	4	-	Nicotiana glutinosa
Glyma.03G171500_2kb	CAAT-box	CAAAT	92	5	-	Pisum sativum	common cis-acting element in promoter and enhancer regions
Glyma.03G171500_2kb	CAAT-box	CAAT	191	4	+	Nicotiana glutinosa
Glyma.03G171500_2kb	CAAT-box	CAAAT	211	5	+	Pisum sativum	common cis-acting element in promoter and enhancer regions
Glyma.03G171500_2kb	CAAT-box	CAAT	262	4	+	Nicotiana glutinosa
Glyma.03G171500_2kb	CAAT-box	CAAAT	293	5	-	Pisum sativum	common cis-acting element in promoter and enhancer regions
Glyma.03G171500_2kb	CAAT-box	CAAT	366	4	+	Nicotiana glutinosa
Glyma.03G171500_2kb	CAAT-box	CAAAT	368	5	-	Pisum sativum	common cis-acting element in promoter and enhancer regions
Glyma.03G171500_2kb	CAAT-box	CAAAT	401	5	+	Pisum sativum	common cis-acting element in promoter and enhancer regions
Glyma.03G171500_2kb	CAAT-box	CAAT	458	4	-	Nicotiana glutinosa
Glyma.03G171500_2kb	CAAT-box	CCAAT	476	5	+	Arabidopsis thaliana	common cis-acting element in promoter and enhancer regions
Glyma.03G171500_2kb	CAAT-box	CAAT	477	4	+	Nicotiana glutinosa
Glyma.03G171500_2kb	CAAT-box	CAAT	517	4	+	Nicotiana glutinosa
Glyma.03G171500_2kb	CAAT-box	CAAAT	522	5	-	Pisum sativum	common cis-acting element in promoter and enhancer regions
Glyma.03G171500_2kb	CAAT-box	CAAT	559	4	-	Nicotiana glutinosa
Glyma.03G171500_2kb	CAAT-box	CAAT	623	4	-	Nicotiana glutinosa
Glyma.03G171500_2kb	CAAT-box	CAAAT	645	5	-	Pisum sativum	common cis-acting element in promoter and enhancer regions
Glyma.03G171500_2kb	CAAT-box	CAAAT	713	5	-	Pisum sativum	common cis-acting element in promoter and enhancer regions
Glyma.03G171500_2kb	CAAT-box	CAAAT	722	5	-	Pisum sativum	common cis-acting element in promoter and enhancer regions
Glyma.03G171500_2kb	CAAT-box	CAAT	733	4	+	Nicotiana glutinosa
Glyma.03G171500_2kb	CAAT-box	CAAT	738	4	-	Nicotiana glutinosa
Glyma.03G171500_2kb	CAAT-box	CAAT	848	4	-	Nicotiana glutinosa
Glyma.03G171500_2kb	CAAT-box	CAAT	866	4	+	Nicotiana glutinosa
Glyma.03G171500_2kb	CAAT-box	CAAT	871	4	-	Nicotiana glutinosa
Glyma.03G171500_2kb	CAAT-box	CAAT	944	4	+	Nicotiana glutinosa
Glyma.03G171500_2kb	CAAT-box	CAAAT	1024	5	-	Pisum sativum	common cis-acting element in promoter and enhancer regions
Glyma.03G171500_2kb	CAAT-box	CAAT	1201	4	+	Nicotiana glutinosa
Glyma.03G171500_2kb	CAAT-box	CAAT	1260	4	-	Nicotiana glutinosa
Glyma.03G171500_2kb	CAAT-box	CAAT	1299	4	+	Nicotiana glutinosa
Glyma.03G171500_2kb	CAAT-box	CAAAT	1392	5	+	Pisum sativum	common cis-acting element in promoter and enhancer regions
Glyma.03G171500_2kb	CAAT-box	CAAAT	1405	5	+	Pisum sativum	common cis-acting element in promoter and enhancer regions
Glyma.03G171500_2kb	CAAT-box	CAAAT	1408	5	-	Pisum sativum	common cis-acting element in promoter and enhancer regions
Glyma.03G171500_2kb	CAAT-box	CAAAT	1417	5	-	Pisum sativum	common cis-acting element in promoter and enhancer regions
Glyma.03G171500_2kb	CAAT-box	CAAAT	1622	5	-	Pisum sativum	common cis-acting element in promoter and enhancer regions
Glyma.03G171500_2kb	CAAT-box	CAAAT	1679	5	+	Pisum sativum	common cis-acting element in promoter and enhancer regions
Glyma.03G171500_2kb	CAAT-box	CAAAT	1762	5	-	Pisum sativum	common cis-acting element in promoter and enhancer regions
Glyma.03G171500_2kb	CAAT-box	CAAT	1801	4	+	Nicotiana glutinosa
Glyma.03G171500_2kb	CAAT-box	CAAT	1812	4	-	Nicotiana glutinosa
Glyma.03G171500_2kb	CAAT-box	CAAT	1845	4	+	Nicotiana glutinosa
Glyma.03G171500_2kb	CAAT-box	CAAT	1847	4	-	Nicotiana glutinosa
Glyma.03G171500_2kb	CAAT-box	CCAAT	1923	5	+	Arabidopsis thaliana	common cis-acting element in promoter and enhancer regions
Glyma.03G171500_2kb	CAAT-box	CAAT	1924	4	+	Nicotiana glutinosa
Glyma.03G171500_2kb	CAAT-box	CAAT	1943	4	-	Nicotiana glutinosa
Glyma.03G171500_2kb	Unnamed__4	CTCC	225	4	-	Petroselinum hortense
Glyma.03G171500_2kb	Unnamed__4	CTCC	498	4	+	Petroselinum hortense
Glyma.03G171500_2kb	Unnamed__4	CTCC	817	4	+	Petroselinum hortense
Glyma.03G171500_2kb	Unnamed__4	CTCC	939	4	-	Petroselinum hortense
Glyma.03G171500_2kb	Unnamed__4	CTCC	1048	4	+	Petroselinum hortense
Glyma.03G171500_2kb	Unnamed__4	CTCC	1279	4	+	Petroselinum hortense
Glyma.03G171500_2kb	Unnamed__4	CTCC	1467	4	+	Petroselinum hortense
Glyma.03G171500_2kb	Unnamed__4	CTCC	1488	4	+	Petroselinum hortense
Glyma.03G171500_2kb	AT~TATA-box	TATATA	922	6	+	Arabidopsis thaliana
Glyma.03G171500_2kb	AT~TATA-box	TATATA	924	6	+	Arabidopsis thaliana
Glyma.03G171500_2kb	AT~TATA-box	TATATAAA	1224	8	-	Arabidopsis thaliana
Glyma.03G171500_2kb	AT~TATA-box	TATATA	1226	6	-	Arabidopsis thaliana
Glyma.03G171500_2kb	AT~TATA-box	TATATA	1328	6	-	Arabidopsis thaliana
Glyma.03G171500_2kb	TC-rich repeats	GTTTTCTTAC	960	9	+	Nicotiana tabacum	cis-acting element involved in defense and stress responsiveness
Glyma.03G171500_2kb	TATA	TATAAAAT	1479	8	-	Arabidopsis thaliana
Glyma.03G171500_2kb	Box 4	ATTAAT	115	6	+	Petroselinum crispum	part of a conserved DNA module involved in light responsiveness
Glyma.03G171500_2kb	Box 4	ATTAAT	436	6	+	Petroselinum crispum	part of a conserved DNA module involved in light responsiveness
Glyma.03G171500_2kb	Box 4	ATTAAT	532	6	+	Petroselinum crispum	part of a conserved DNA module involved in light responsiveness
Glyma.03G171500_2kb	Box 4	ATTAAT	898	6	+	Petroselinum crispum	part of a conserved DNA module involved in light responsiveness
Glyma.03G171500_2kb	Box 4	ATTAAT	997	6	+	Petroselinum crispum	part of a conserved DNA module involved in light responsiveness
Glyma.03G171500_2kb	Box 4	ATTAAT	1430	6	-	Petroselinum crispum	part of a conserved DNA module involved in light responsiveness
Glyma.03G171500_2kb	Box 4	ATTAAT	1567	6	-	Petroselinum crispum	part of a conserved DNA module involved in light responsiveness
Glyma.03G171500_2kb	MYB	CAACCA	568	6	-	Arabidopsis thaliana
Glyma.03G171500_2kb	MYB	TAACCA	1343	6	+	Arabidopsis thaliana
Glyma.03G171500_2kb	MYB	CAACCA	1788	6	+	Arabidopsis thaliana
Glyma.03G171500_2kb		motif_sequence	107	4	+	organism	short_function
Glyma.03G171500_2kb		motif_sequence	132	4	+	organism	short_function
Glyma.03G171500_2kb		motif_sequence	148	4	+	organism	short_function
Glyma.03G171500_2kb		motif_sequence	234	4	+	organism	short_function
Glyma.03G171500_2kb		motif_sequence	376	4	-	organism	short_function
Glyma.03G171500_2kb		motif_sequence	496	4	+	organism	short_function
Glyma.03G171500_2kb		motif_sequence	585	4	-	organism	short_function
Glyma.03G171500_2kb		motif_sequence	1108	4	-	organism	short_function
Glyma.03G171500_2kb		motif_sequence	1618	4	-	organism	short_function
Glyma.03G171500_2kb		motif_sequence	1661	4	-	organism	short_function
Glyma.03G171500_2kb	ABRE4	CACGTA	137	6	+	Zea mays
Glyma.03G171500_2kb	HD-Zip 1	CAAT(A/T)ATTG	733	8.5	+	Arabidopsis thaliana	element involved in differentiation of the palisade mesophyll cells
Glyma.03G171500_2kb	HD-Zip 1	CAAT(A/T)ATTG	866	8.5	+	Arabidopsis thaliana	element involved in differentiation of the palisade mesophyll cells
Glyma.03G171500_2kb	3-AF1 binding site	TAAGAGAGGAA	539	10	-	Solanum tuberosum	light responsive element
Glyma.03G171500_2kb	G-Box	CACGTT	1290	6	-	Pisum sativum	cis-acting regulatory element involved in light responsiveness
Glyma.03G171500_2kb	WUN-motif	AAATTTCTT	1152	9	-	Nicotiana glutinosa
Glyma.03G171500_2kb	MYB-like sequence	TAACCA	1343	6	+	Arabidopsis thaliana
Glyma.03G171500_2kb	ERE	ATTTCATA	447	8	-	Nicotiana glutinos
Glyma.03G171500_2kb	ERE	ATTTTAAA	1203	8	+	Nicotiana glutinos
Glyma.03G171500_2kb	ERE	ATTTCATA	1699	8	-	Nicotiana glutinos
Glyma.03G171500_2kb	as-1	TGACG	215	5	+	Arabidopsis thaliana
Glyma.03G171500_2kb	as-1	TGACG	311	5	+	Arabidopsis thaliana
Glyma.03G171500_2kb	as-1	TGACG	1916	5	-	Arabidopsis thaliana
Glyma.03G171500_2kb	Myb	CAACTG	1970	6	+	Arabidopsis thaliana
Glyma.03G171500_2kb	TGA-element	AACGAC	1952	6	-	Brassica oleracea	auxin-responsive element
Glyma.03G171500_2kb	MBS	CAACTG	1970	6	+	Arabidopsis thaliana	MYB binding site involved in drought-inducibility
Glyma.03G171600_2kb	WUN-motif	AAATTACTA	777	9	-	Nicotiana glutinosa
Glyma.03G171600_2kb	WUN-motif	AAATTACT	778	8	-	Nicotiana glutinosa
Glyma.03G171600_2kb	GT1-motif	GGTTAAT	272	7	-	Avena sativa	light responsive element
Glyma.03G171600_2kb	GT1-motif	GGTTAA	273	6	-	Arabidopsis thaliana	light responsive element
Glyma.03G171600_2kb	GT1-motif	GGTTAA	466	6	+	Arabidopsis thaliana	light responsive element
Glyma.03G171600_2kb	ARE	AAACCA	1471	6	-	Zea mays	cis-acting regulatory element essential for the anaerobic induction
Glyma.03G171600_2kb	Myb	CAACTG	460	6	+	Arabidopsis thaliana
Glyma.03G171600_2kb	MBS	CAACTG	460	6	+	Arabidopsis thaliana	MYB binding site involved in drought-inducibility
Glyma.03G171600_2kb	as-1	TGACG	1751	5	+	Arabidopsis thaliana
Glyma.03G171600_2kb	ERE	ATTTTAAA	1052	8	+	Nicotiana glutinos
Glyma.03G171600_2kb	ERE	ATTTCATA	1205	8	+	Nicotiana glutinos
Glyma.03G171600_2kb	MYB-like sequence	TAACCA	274	6	+	Arabidopsis thaliana
Glyma.03G171600_2kb	Box 4	ATTAAT	545	6	+	Petroselinum crispum	part of a conserved DNA module involved in light responsiveness
Glyma.03G171600_2kb	Box 4	ATTAAT	1519	6	-	Petroselinum crispum	part of a conserved DNA module involved in light responsiveness
Glyma.03G171600_2kb	TATA	TATAAAAT	830	8	-	Arabidopsis thaliana
Glyma.03G171600_2kb		motif_sequence	92	4	-	organism	short_function
Glyma.03G171600_2kb		motif_sequence	649	4	-	organism	short_function
Glyma.03G171600_2kb		motif_sequence	983	4	+	organism	short_function
Glyma.03G171600_2kb		motif_sequence	1523	4	+	organism	short_function
Glyma.03G171600_2kb		motif_sequence	1727	4	-	organism	short_function
Glyma.03G171600_2kb	MYB	TAACCA	274	6	+	Arabidopsis thaliana
Glyma.03G171600_2kb	MYB	CAACAG	1421	6	-	Arabidopsis thaliana
Glyma.03G171600_2kb	Unnamed__4	CTCC	179	4	+	Petroselinum hortense
Glyma.03G171600_2kb	Unnamed__4	CTCC	451	4	+	Petroselinum hortense
Glyma.03G171600_2kb	Unnamed__4	CTCC	489	4	+	Petroselinum hortense
Glyma.03G171600_2kb	Unnamed__4	CTCC	522	4	+	Petroselinum hortense
Glyma.03G171600_2kb	Unnamed__4	CTCC	567	4	+	Petroselinum hortense
Glyma.03G171600_2kb	Unnamed__4	CTCC	1336	4	+	Petroselinum hortense
Glyma.03G171600_2kb	AAGAA-motif	GAAAGAA	5	7	-	Avena sativa
Glyma.03G171600_2kb	AAGAA-motif	GAAAGAA	924	7	-	Avena sativa
Glyma.03G171600_2kb	AT~TATA-box	TATATA	327	6	+	Arabidopsis thaliana
Glyma.03G171600_2kb	AT~TATA-box	TATATAAA	717	8	-	Arabidopsis thaliana
Glyma.03G171600_2kb	AT~TATA-box	TATATA	719	6	+	Arabidopsis thaliana
Glyma.03G171600_2kb	AT~TATA-box	TATATA	807	6	+	Arabidopsis thaliana
Glyma.03G171600_2kb	AT~TATA-box	TATATAAA	1115	8	-	Arabidopsis thaliana
Glyma.03G171600_2kb	AT~TATA-box	TATATA	1117	6	-	Arabidopsis thaliana
Glyma.03G171600_2kb	MRE	AACCTAA	1003	7	-	Petroselinum crispum	MYB binding site involved in light responsiveness
Glyma.03G171600_2kb	Myb-binding site	CAACAG	1421	6	-	Nicotiana tabacum
Glyma.03G171600_2kb	TCA	TCATCTTCAT	929	9	+	Pisum sativum
Glyma.03G171600_2kb	TCA	TCATCTTCAT	1875	9	-	Pisum sativum
Glyma.03G171600_2kb	Unnamed__6	taTAAATATct	894	10	-	Zea mays
Glyma.03G171600_2kb	Unnamed__6	taTAAATATct	1103	10	+	Zea mays
Glyma.03G171600_2kb	ACA-motif	AATTACAGCCATT	1681	12	-	Pisum sativum	part of gapA in (gapA-CMA1) involved with light responsiveness
Glyma.03G171600_2kb	TGACG-motif	TGACG	1751	5	+	Hordeum vulgare	cis-acting regulatory element involved in the MeJA-responsiveness
Glyma.03G171600_2kb	CAAT-box	CAAAT	115	5	-	Pisum sativum	common cis-acting element in promoter and enhancer regions
Glyma.03G171600_2kb	CAAT-box	CAAT	137	4	+	Nicotiana glutinosa
Glyma.03G171600_2kb	CAAT-box	CAAT	186	4	+	Nicotiana glutinosa
Glyma.03G171600_2kb	CAAT-box	CAAAT	225	5	+	Pisum sativum	common cis-acting element in promoter and enhancer regions
Glyma.03G171600_2kb	CAAT-box	CAAAT	249	5	+	Pisum sativum	common cis-acting element in promoter and enhancer regions
Glyma.03G171600_2kb	CAAT-box	CAAT	294	4	+	Nicotiana glutinosa
Glyma.03G171600_2kb	CAAT-box	CAAT	314	4	-	Nicotiana glutinosa
Glyma.03G171600_2kb	CAAT-box	CAAT	334	4	-	Nicotiana glutinosa
Glyma.03G171600_2kb	CAAT-box	CAAT	339	4	+	Nicotiana glutinosa
Glyma.03G171600_2kb	CAAT-box	CAAT	353	4	+	Nicotiana glutinosa
Glyma.03G171600_2kb	CAAT-box	CAAT	360	4	+	Nicotiana glutinosa
Glyma.03G171600_2kb	CAAT-box	CAAAT	399	5	+	Pisum sativum	common cis-acting element in promoter and enhancer regions
Glyma.03G171600_2kb	CAAT-box	CAAAT	561	5	-	Pisum sativum	common cis-acting element in promoter and enhancer regions
Glyma.03G171600_2kb	CAAT-box	CCAAT	579	5	+	Arabidopsis thaliana	common cis-acting element in promoter and enhancer regions
Glyma.03G171600_2kb	CAAT-box	CAAT	580	4	+	Nicotiana glutinosa
Glyma.03G171600_2kb	CAAT-box	CCAAT	617	5	-	Arabidopsis thaliana	common cis-acting element in promoter and enhancer regions
Glyma.03G171600_2kb	CAAT-box	CAAT	668	4	-	Nicotiana glutinosa
Glyma.03G171600_2kb	CAAT-box	CAAAT	797	5	-	Pisum sativum	common cis-acting element in promoter and enhancer regions
Glyma.03G171600_2kb	CAAT-box	CAAT	860	4	+	Nicotiana glutinosa
Glyma.03G171600_2kb	CAAT-box	CAAT	870	4	-	Nicotiana glutinosa
Glyma.03G171600_2kb	CAAT-box	CAAT	1078	4	+	Nicotiana glutinosa
Glyma.03G171600_2kb	CAAT-box	CCAAT	1129	5	+	Arabidopsis thaliana	common cis-acting element in promoter and enhancer regions
Glyma.03G171600_2kb	CAAT-box	CAAT	1130	4	+	Nicotiana glutinosa
Glyma.03G171600_2kb	CAAT-box	CAAT	1180	4	+	Nicotiana glutinosa
Glyma.03G171600_2kb	CAAT-box	CAAAT	1283	5	+	Pisum sativum	common cis-acting element in promoter and enhancer regions
Glyma.03G171600_2kb	CAAT-box	CAAT	1289	4	+	Nicotiana glutinosa
Glyma.03G171600_2kb	CAAT-box	CAAT	1316	4	+	Nicotiana glutinosa
Glyma.03G171600_2kb	CAAT-box	CAAT	1462	4	-	Nicotiana glutinosa
Glyma.03G171600_2kb	CAAT-box	CAAT	1509	4	-	Nicotiana glutinosa
Glyma.03G171600_2kb	CAAT-box	CCAAT	1591	5	+	Arabidopsis thaliana	common cis-acting element in promoter and enhancer regions
Glyma.03G171600_2kb	CAAT-box	CAAT	1592	4	+	Nicotiana glutinosa
Glyma.03G171600_2kb	CAAT-box	CCAAT	1695	5	+	Arabidopsis thaliana	common cis-acting element in promoter and enhancer regions
Glyma.03G171600_2kb	CAAT-box	CAAT	1696	4	+	Nicotiana glutinosa
Glyma.03G171600_2kb	CAAT-box	CAAAT	1698	5	-	Pisum sativum	common cis-acting element in promoter and enhancer regions
Glyma.03G171600_2kb	CAAT-box	CAAT	1704	4	+	Nicotiana glutinosa
Glyma.03G171600_2kb	CAAT-box	CAAAT	1706	5	-	Pisum sativum	common cis-acting element in promoter and enhancer regions
Glyma.03G171600_2kb	CAAT-box	CAAT	1780	4	-	Nicotiana glutinosa
Glyma.03G171600_2kb	CAAT-box	CAAT	1934	4	+	Nicotiana glutinosa
Glyma.03G171600_2kb	CAAT-box	CAAT	1936	4	-	Nicotiana glutinosa
Glyma.03G171600_2kb	CAAT-box	CAAAT	1959	5	+	Pisum sativum	common cis-acting element in promoter and enhancer regions
Glyma.03G171600_2kb	ACE	CTAACGTATT	14	9	+	Petroselinum crispum	cis-acting element involved in light responsiveness
Glyma.03G171600_2kb	Unnamed__1	CGTGG	453	5	-	Zea mays
Glyma.03G171600_2kb	G-box	CACGAC	1711	6	-	Zea mays	cis-acting regulatory element involved in light responsiveness
Glyma.03G171600_2kb	TATA-box	TATA	36	4	+	Arabidopsis thaliana	core promoter element around -30 of transcription start
Glyma.03G171600_2kb	TATA-box	TACAAAA	280	7	+	Oryza sativa	core promoter element around -30 of transcription start
Glyma.03G171600_2kb	TATA-box	ATATAT	326	6	+	Brassica napus	core promoter element around -30 of transcription start
Glyma.03G171600_2kb	TATA-box	TATATA	327	6	+	Arabidopsis thaliana	core promoter element around -30 of transcription start
Glyma.03G171600_2kb	TATA-box	TATA	329	4	+	Arabidopsis thaliana	core promoter element around -30 of transcription start
Glyma.03G171600_2kb	TATA-box	TATTTAAA	363	8	+	Arabidopsis thaliana	core promoter element around -30 of transcription start
Glyma.03G171600_2kb	TATA-box	TATAAAA	716	7	-	Pisum sativum	core promoter element around -30 of transcription start
Glyma.03G171600_2kb	TATA-box	TATAAA	717	6	-	Helianthus annuus	core promoter element around -30 of transcription start
Glyma.03G171600_2kb	TATA-box	TATATAA	718	7	-	Arabidopsis thaliana	core promoter element around -30 of transcription start
Glyma.03G171600_2kb	TATA-box	TATATA	719	6	+	Arabidopsis thaliana	core promoter element around -30 of transcription start
Glyma.03G171600_2kb	TATA-box	TATA	721	4	+	Arabidopsis thaliana	core promoter element around -30 of transcription start
Glyma.03G171600_2kb	TATA-box	TATAAAT	772	7	-	Brassica juncea	core promoter element around -30 of transcription start
Glyma.03G171600_2kb	TATA-box	TATAAA	773	6	-	Helianthus annuus	core promoter element around -30 of transcription start
Glyma.03G171600_2kb	TATA-box	TATAA	774	5	-	Arabidopsis thaliana	core promoter element around -30 of transcription start
Glyma.03G171600_2kb	TATA-box	TATA	775	4	+	Arabidopsis thaliana	core promoter element around -30 of transcription start
Glyma.03G171600_2kb	TATA-box	TATATAA	806	7	-	Arabidopsis thaliana	core promoter element around -30 of transcription start
Glyma.03G171600_2kb	TATA-box	TATATA	807	6	+	Arabidopsis thaliana	core promoter element around -30 of transcription start
Glyma.03G171600_2kb	TATA-box	ATATAA	808	6	+	Brassica oleracea	core promoter element around -30 of transcription start
Glyma.03G171600_2kb	TATA-box	TATA	809	4	+	Arabidopsis thaliana	core promoter element around -30 of transcription start
Glyma.03G171600_2kb	TATA-box	TATAAAA	831	7	-	Pisum sativum	core promoter element around -30 of transcription start
Glyma.03G171600_2kb	TATA-box	TATAAA	832	6	-	Helianthus annuus	core promoter element around -30 of transcription start
Glyma.03G171600_2kb	TATA-box	TATAA	833	5	-	Arabidopsis thaliana	core promoter element around -30 of transcription start
Glyma.03G171600_2kb	TATA-box	TATA	834	4	+	Arabidopsis thaliana	core promoter element around -30 of transcription start
Glyma.03G171600_2kb	TATA-box	TATAAA	839	6	-	Helianthus annuus	core promoter element around -30 of transcription start
Glyma.03G171600_2kb	TATA-box	TATAA	840	5	-	Arabidopsis thaliana	core promoter element around -30 of transcription start
Glyma.03G171600_2kb	TATA-box	TATA	841	4	+	Arabidopsis thaliana	core promoter element around -30 of transcription start
Glyma.03G171600_2kb	TATA-box	ATTATA	846	6	+	Brassica napus	core promoter element around -30 of transcription start
Glyma.03G171600_2kb	TATA-box	TATAA	847	5	-	Arabidopsis thaliana	core promoter element around -30 of transcription start
Glyma.03G171600_2kb	TATA-box	TATA	848	4	+	Arabidopsis thaliana	core promoter element around -30 of transcription start
Glyma.03G171600_2kb	TATA-box	TATTTAAA	874	8	+	Arabidopsis thaliana	core promoter element around -30 of transcription start
Glyma.03G171600_2kb	TATA-box	ATATAT	894	6	+	Brassica napus	core promoter element around -30 of transcription start
Glyma.03G171600_2kb	TATA-box	TATA	895	4	+	Arabidopsis thaliana	core promoter element around -30 of transcription start
Glyma.03G171600_2kb	TATA-box	TATAAATA	897	8	-	Daucus carota	core promoter element around -30 of transcription start
Glyma.03G171600_2kb	TATA-box	TATAAAT	898	7	-	Brassica juncea	core promoter element around -30 of transcription start
Glyma.03G171600_2kb	TATA-box	TATAAA	899	6	-	Helianthus annuus	core promoter element around -30 of transcription start
Glyma.03G171600_2kb	TATA-box	TATAA	900	5	-	Arabidopsis thaliana	core promoter element around -30 of transcription start
Glyma.03G171600_2kb	TATA-box	TATA	901	4	+	Arabidopsis thaliana	core promoter element around -30 of transcription start
Glyma.03G171600_2kb	TATA-box	TATAAAT	911	7	-	Brassica juncea	core promoter element around -30 of transcription start
Glyma.03G171600_2kb	TATA-box	TATAAA	912	6	-	Helianthus annuus	core promoter element around -30 of transcription start
Glyma.03G171600_2kb	TATA-box	TATAA	913	5	-	Arabidopsis thaliana	core promoter element around -30 of transcription start
Glyma.03G171600_2kb	TATA-box	TATA	914	4	+	Arabidopsis thaliana	core promoter element around -30 of transcription start
Glyma.03G171600_2kb	TATA-box	ATATAT	952	6	+	Brassica napus	core promoter element around -30 of transcription start
Glyma.03G171600_2kb	TATA-box	TATA	953	4	+	Arabidopsis thaliana	core promoter element around -30 of transcription start
Glyma.03G171600_2kb	TATA-box	ccTATAAAaa	1101	9	+	Arabidopsis thaliana	core promoter element around -30 of transcription start
Glyma.03G171600_2kb	TATA-box	TATA	1103	4	-	Arabidopsis thaliana	core promoter element around -30 of transcription start
Glyma.03G171600_2kb	TATA-box	ATATAT	1108	6	-	Brassica napus	core promoter element around -30 of transcription start
Glyma.03G171600_2kb	TATA-box	TATA	1109	4	-	Arabidopsis thaliana	core promoter element around -30 of transcription start
Glyma.03G171600_2kb	TATA-box	TATAAAA	1114	7	-	Pisum sativum	core promoter element around -30 of transcription start
Glyma.03G171600_2kb	TATA-box	TATAAA	1115	6	-	Helianthus annuus	core promoter element around -30 of transcription start
Glyma.03G171600_2kb	TATA-box	TATATAA	1116	7	-	Arabidopsis thaliana	core promoter element around -30 of transcription start
Glyma.03G171600_2kb	TATA-box	TATATA	1117	6	-	Arabidopsis thaliana	core promoter element around -30 of transcription start
Glyma.03G171600_2kb	TATA-box	ATATAA	1118	6	+	Brassica oleracea	core promoter element around -30 of transcription start
Glyma.03G171600_2kb	TATA-box	TATA	1119	4	-	Arabidopsis thaliana	core promoter element around -30 of transcription start
Glyma.03G171600_2kb	TATA-box	TATA	1149	4	-	Arabidopsis thaliana	core promoter element around -30 of transcription start
Glyma.03G171600_2kb	TATA-box	TATAAAA	1187	7	-	Pisum sativum	core promoter element around -30 of transcription start
Glyma.03G171600_2kb	TATA-box	TATAAA	1188	6	-	Helianthus annuus	core promoter element around -30 of transcription start
Glyma.03G171600_2kb	TATA-box	TATAA	1189	5	-	Arabidopsis thaliana	core promoter element around -30 of transcription start
Glyma.03G171600_2kb	TATA-box	TATA	1190	4	-	Arabidopsis thaliana	core promoter element around -30 of transcription start
Glyma.03G171600_2kb	TATA-box	TATA	1240	4	-	Arabidopsis thaliana	core promoter element around -30 of transcription start
Glyma.03G171600_2kb	TATA-box	TATAA	1341	5	-	Arabidopsis thaliana	core promoter element around -30 of transcription start
Glyma.03G171600_2kb	TATA-box	TATA	1342	4	-	Arabidopsis thaliana	core promoter element around -30 of transcription start
Glyma.03G171600_2kb	TATA-box	TACAAAA	1381	7	-	Oryza sativa	core promoter element around -30 of transcription start
Glyma.03G171600_2kb	TATA-box	TATAAA	1474	6	-	Helianthus annuus	core promoter element around -30 of transcription start
Glyma.03G171600_2kb	TATA-box	TATAA	1475	5	-	Arabidopsis thaliana	core promoter element around -30 of transcription start
Glyma.03G171600_2kb	TATA-box	TATA	1476	4	-	Arabidopsis thaliana	core promoter element around -30 of transcription start
Glyma.03G171600_2kb	TATA-box	TATAA	1529	5	-	Arabidopsis thaliana	core promoter element around -30 of transcription start
Glyma.03G171600_2kb	TATA-box	TATA	1530	4	-	Arabidopsis thaliana	core promoter element around -30 of transcription start
Glyma.03G171600_2kb	TATA-box	ATTATA	1540	6	+	Brassica napus	core promoter element around -30 of transcription start
Glyma.03G171600_2kb	TATA-box	TATAA	1541	5	-	Arabidopsis thaliana	core promoter element around -30 of transcription start
Glyma.03G171600_2kb	TATA-box	TATA	1542	4	-	Arabidopsis thaliana	core promoter element around -30 of transcription start
Glyma.03G171600_2kb	TATA-box	TATACA	1607	6	-	Helianthus annuus	core promoter element around -30 of transcription start
Glyma.03G171600_2kb	TATA-box	TATA	1609	4	-	Arabidopsis thaliana	core promoter element around -30 of transcription start
Glyma.03G171600_2kb	TATA-box	TATATTTATATTT	1612	12	-	Avena sativa	core promoter element around -30 of transcription start
Glyma.03G171600_2kb	TATA-box	ATATAA	1614	6	+	Brassica oleracea	core promoter element around -30 of transcription start
Glyma.03G171600_2kb	TATA-box	TATA	1615	4	-	Arabidopsis thaliana	core promoter element around -30 of transcription start
Glyma.03G171600_2kb	TATA-box	TATAA	1991	5	-	Arabidopsis thaliana	core promoter element around -30 of transcription start
Glyma.03G171600_2kb	TATA-box	TATA	1992	4	-	Arabidopsis thaliana	core promoter element around -30 of transcription start
Glyma.03G171600_2kb	ATCT-motif	AATCTAATCC	438	9	-	Pisum sativum	part of a conserved DNA module involved in light responsiveness
Glyma.03G171600_2kb	AE-box	AGAAACAA	1781	8	-	Arabidopsis thaliana	part of a module for light response
Glyma.03G171600_2kb	AE-box	AGAAACAA	1795	8	+	Arabidopsis thaliana	part of a module for light response
Glyma.03G171600_2kb	MYC	CATGTG	1872	6	-	Arabidopsis thaliana
Glyma.03G171600_2kb	MYC	CAATTG	1934	6	-	Arabidopsis thaliana
Glyma.03G171600_2kb	CGTCA-motif	CGTCA	1751	5	-	Hordeum vulgare	cis-acting regulatory element involved in the MeJA-responsiveness
Glyma.03G171700_2kb	MYB recognition site	CCGTTG	1623	6	+	Arabidopsis thaliana
Glyma.03G171700_2kb	MYB recognition site	CCGTTG	1841	6	+	Arabidopsis thaliana
Glyma.03G171700_2kb	CAAT-box	CAAAT	20	5	+	Pisum sativum	common cis-acting element in promoter and enhancer regions
Glyma.03G171700_2kb	CAAT-box	CAAAT	77	5	+	Pisum sativum	common cis-acting element in promoter and enhancer regions
Glyma.03G171700_2kb	CAAT-box	CAAT	152	4	+	Nicotiana glutinosa
Glyma.03G171700_2kb	CAAT-box	CCAAT	175	5	-	Arabidopsis thaliana	common cis-acting element in promoter and enhancer regions
Glyma.03G171700_2kb	CAAT-box	CAAT	270	4	+	Nicotiana glutinosa
Glyma.03G171700_2kb	CAAT-box	CAAT	317	4	+	Nicotiana glutinosa
Glyma.03G171700_2kb	CAAT-box	CAAAT	360	5	+	Pisum sativum	common cis-acting element in promoter and enhancer regions
Glyma.03G171700_2kb	CAAT-box	CAAT	363	4	-	Nicotiana glutinosa
Glyma.03G171700_2kb	CAAT-box	CAAAT	398	5	-	Pisum sativum	common cis-acting element in promoter and enhancer regions
Glyma.03G171700_2kb	CAAT-box	CAAT	442	4	+	Nicotiana glutinosa
Glyma.03G171700_2kb	CAAT-box	CAAT	482	4	+	Nicotiana glutinosa
Glyma.03G171700_2kb	CAAT-box	CAAT	645	4	+	Nicotiana glutinosa
Glyma.03G171700_2kb	CAAT-box	CAAT	840	4	+	Nicotiana glutinosa
Glyma.03G171700_2kb	CAAT-box	CAAT	864	4	+	Nicotiana glutinosa
Glyma.03G171700_2kb	CAAT-box	CAAT	918	4	+	Nicotiana glutinosa
Glyma.03G171700_2kb	CAAT-box	CAAAT	981	5	-	Pisum sativum	common cis-acting element in promoter and enhancer regions
Glyma.03G171700_2kb	CAAT-box	CAAT	1095	4	+	Nicotiana glutinosa
Glyma.03G171700_2kb	CAAT-box	CAAT	1097	4	-	Nicotiana glutinosa
Glyma.03G171700_2kb	CAAT-box	CAAT	1122	4	+	Nicotiana glutinosa
Glyma.03G171700_2kb	CAAT-box	CAAT	1194	4	-	Nicotiana glutinosa
Glyma.03G171700_2kb	CAAT-box	CAAT	1240	4	+	Nicotiana glutinosa
Glyma.03G171700_2kb	CAAT-box	CAAT	1247	4	-	Nicotiana glutinosa
Glyma.03G171700_2kb	CAAT-box	CAAT	1282	4	-	Nicotiana glutinosa
Glyma.03G171700_2kb	CAAT-box	CAAAT	1434	5	+	Pisum sativum	common cis-acting element in promoter and enhancer regions
Glyma.03G171700_2kb	CAAT-box	CAAT	1447	4	-	Nicotiana glutinosa
Glyma.03G171700_2kb	CAAT-box	CAAT	1480	4	+	Nicotiana glutinosa
Glyma.03G171700_2kb	CAAT-box	CAAT	1594	4	-	Nicotiana glutinosa
Glyma.03G171700_2kb	CAAT-box	CCAAT	1673	5	+	Arabidopsis thaliana	common cis-acting element in promoter and enhancer regions
Glyma.03G171700_2kb	CAAT-box	CAAT	1674	4	+	Nicotiana glutinosa
Glyma.03G171700_2kb	CAAT-box	CAAT	1728	4	-	Nicotiana glutinosa
Glyma.03G171700_2kb	CAAT-box	TGCCAAC	1731	7	-	Petunia hybrida	common cis-acting element in promoter and enhancer regions
Glyma.03G171700_2kb	CAAT-box	CAAAT	1872	5	+	Pisum sativum	common cis-acting element in promoter and enhancer regions
Glyma.03G171700_2kb	CAAT-box	CAAAT	1984	5	+	Pisum sativum	common cis-acting element in promoter and enhancer regions
Glyma.03G171700_2kb	AT-rich element	ATAGAAATCAA	920	10	+	Glycine max	binding site of AT-rich DNA binding protein (ATBP-1)
Glyma.03G171700_2kb	TGACG-motif	TGACG	342	5	+	Hordeum vulgare	cis-acting regulatory element involved in the MeJA-responsiveness
Glyma.03G171700_2kb	TGACG-motif	TGACG	1249	5	+	Hordeum vulgare	cis-acting regulatory element involved in the MeJA-responsiveness
Glyma.03G171700_2kb	Unnamed__6	taTAAATATct	1788	10	-	Zea mays
Glyma.03G171700_2kb	Unnamed__6	taTAAATATct	1956	10	-	Zea mays
Glyma.03G171700_2kb	MYC	CATTTG	20	6	-	Arabidopsis thaliana
Glyma.03G171700_2kb	MYC	CATGTG	370	6	-	Arabidopsis thaliana
Glyma.03G171700_2kb	MYC	CATGTG	972	6	-	Arabidopsis thaliana
Glyma.03G171700_2kb	MYC	CATTTG	980	6	+	Arabidopsis thaliana
Glyma.03G171700_2kb	MYC	CAATTG	1095	6	-	Arabidopsis thaliana
Glyma.03G171700_2kb	W box	TTGACC	983	6	+	Arabidopsis thaliana
Glyma.03G171700_2kb	CGTCA-motif	CGTCA	342	5	-	Hordeum vulgare	cis-acting regulatory element involved in the MeJA-responsiveness
Glyma.03G171700_2kb	CGTCA-motif	CGTCA	1249	5	-	Hordeum vulgare	cis-acting regulatory element involved in the MeJA-responsiveness
Glyma.03G171700_2kb	TATA-box	TATA	207	4	+	Arabidopsis thaliana	core promoter element around -30 of transcription start
Glyma.03G171700_2kb	TATA-box	ATATAT	332	6	+	Brassica napus	core promoter element around -30 of transcription start
Glyma.03G171700_2kb	TATA-box	TATATA	333	6	+	Arabidopsis thaliana	core promoter element around -30 of transcription start
Glyma.03G171700_2kb	TATA-box	ATATAA	334	6	+	Brassica oleracea	core promoter element around -30 of transcription start
Glyma.03G171700_2kb	TATA-box	TATA	335	4	+	Arabidopsis thaliana	core promoter element around -30 of transcription start
Glyma.03G171700_2kb	TATA-box	TACAAAA	410	7	+	Oryza sativa	core promoter element around -30 of transcription start
Glyma.03G171700_2kb	TATA-box	TATA	589	4	+	Arabidopsis thaliana	core promoter element around -30 of transcription start
Glyma.03G171700_2kb	TATA-box	ATATAA	623	6	+	Brassica oleracea	core promoter element around -30 of transcription start
Glyma.03G171700_2kb	TATA-box	TATA	624	4	+	Arabidopsis thaliana	core promoter element around -30 of transcription start
Glyma.03G171700_2kb	TATA-box	TAAAGATT	740	8	+	Arabidopsis thaliana	core promoter element around -30 of transcription start
Glyma.03G171700_2kb	TATA-box	TATAAA	757	6	-	Helianthus annuus	core promoter element around -30 of transcription start
Glyma.03G171700_2kb	TATA-box	TATAA	758	5	-	Arabidopsis thaliana	core promoter element around -30 of transcription start
Glyma.03G171700_2kb	TATA-box	TATA	759	4	+	Arabidopsis thaliana	core promoter element around -30 of transcription start
Glyma.03G171700_2kb	TATA-box	ATATAA	793	6	+	Brassica oleracea	core promoter element around -30 of transcription start
Glyma.03G171700_2kb	TATA-box	TATA	794	4	+	Arabidopsis thaliana	core promoter element around -30 of transcription start
Glyma.03G171700_2kb	TATA-box	taTATAAAtc	844	9	-	Arabidopsis thaliana	core promoter element around -30 of transcription start
Glyma.03G171700_2kb	TATA-box	TATATAA	847	7	-	Arabidopsis thaliana	core promoter element around -30 of transcription start
Glyma.03G171700_2kb	TATA-box	TATATA	848	6	+	Arabidopsis thaliana	core promoter element around -30 of transcription start
Glyma.03G171700_2kb	TATA-box	ATATAT	849	6	+	Brassica napus	core promoter element around -30 of transcription start
Glyma.03G171700_2kb	TATA-box	TATATA	850	6	+	Arabidopsis thaliana	core promoter element around -30 of transcription start
Glyma.03G171700_2kb	TATA-box	ATATAT	851	6	+	Brassica napus	core promoter element around -30 of transcription start
Glyma.03G171700_2kb	TATA-box	TATATA	852	6	+	Arabidopsis thaliana	core promoter element around -30 of transcription start
Glyma.03G171700_2kb	TATA-box	ATATAA	853	6	+	Brassica oleracea	core promoter element around -30 of transcription start
Glyma.03G171700_2kb	TATA-box	TATA	854	4	+	Arabidopsis thaliana	core promoter element around -30 of transcription start
Glyma.03G171700_2kb	TATA-box	TATTTAAA	956	8	-	Arabidopsis thaliana	core promoter element around -30 of transcription start
Glyma.03G171700_2kb	TATA-box	ATATAA	1160	6	+	Brassica oleracea	core promoter element around -30 of transcription start
Glyma.03G171700_2kb	TATA-box	TATA	1161	4	-	Arabidopsis thaliana	core promoter element around -30 of transcription start
Glyma.03G171700_2kb	TATA-box	ATTATA	1469	6	+	Brassica napus	core promoter element around -30 of transcription start
Glyma.03G171700_2kb	TATA-box	TATAA	1470	5	-	Arabidopsis thaliana	core promoter element around -30 of transcription start
Glyma.03G171700_2kb	TATA-box	TATA	1471	4	-	Arabidopsis thaliana	core promoter element around -30 of transcription start
Glyma.03G171700_2kb	TATA-box	TACAAAA	1702	7	-	Oryza sativa	core promoter element around -30 of transcription start
Glyma.03G171700_2kb	TATA-box	ccTATAAAaa	1703	9	-	Arabidopsis thaliana	core promoter element around -30 of transcription start
Glyma.03G171700_2kb	TATA-box	TATACA	1705	6	-	Helianthus annuus	core promoter element around -30 of transcription start
Glyma.03G171700_2kb	TATA-box	TATA	1707	4	-	Arabidopsis thaliana	core promoter element around -30 of transcription start
Glyma.03G171700_2kb	TATA-box	TATA	1761	4	-	Arabidopsis thaliana	core promoter element around -30 of transcription start
Glyma.03G171700_2kb	TATA-box	taTATAAAtc	1789	9	-	Arabidopsis thaliana	core promoter element around -30 of transcription start
Glyma.03G171700_2kb	TATA-box	ATATAT	1790	6	-	Brassica napus	core promoter element around -30 of transcription start
Glyma.03G171700_2kb	TATA-box	TATATA	1791	6	-	Arabidopsis thaliana	core promoter element around -30 of transcription start
Glyma.03G171700_2kb	TATA-box	ATATAT	1792	6	-	Brassica napus	core promoter element around -30 of transcription start
Glyma.03G171700_2kb	TATA-box	TATATA	1793	6	-	Arabidopsis thaliana	core promoter element around -30 of transcription start
Glyma.03G171700_2kb	TATA-box	ATATAT	1794	6	-	Brassica napus	core promoter element around -30 of transcription start
Glyma.03G171700_2kb	TATA-box	TATATA	1795	6	-	Arabidopsis thaliana	core promoter element around -30 of transcription start
Glyma.03G171700_2kb	TATA-box	TATA	1797	4	-	Arabidopsis thaliana	core promoter element around -30 of transcription start
Glyma.03G171700_2kb	TATA-box	ATATAA	1875	6	+	Brassica oleracea	core promoter element around -30 of transcription start
Glyma.03G171700_2kb	TATA-box	TATA	1876	4	-	Arabidopsis thaliana	core promoter element around -30 of transcription start
Glyma.03G171700_2kb	TATA-box	TATAAAA	1936	7	-	Pisum sativum	core promoter element around -30 of transcription start
Glyma.03G171700_2kb	TATA-box	TATAAA	1937	6	-	Helianthus annuus	core promoter element around -30 of transcription start
Glyma.03G171700_2kb	TATA-box	TATAA	1938	5	-	Arabidopsis thaliana	core promoter element around -30 of transcription start
Glyma.03G171700_2kb	TATA-box	TATA	1939	4	-	Arabidopsis thaliana	core promoter element around -30 of transcription start
Glyma.03G171700_2kb	TATA-box	ATATAT	1954	6	-	Brassica napus	core promoter element around -30 of transcription start
Glyma.03G171700_2kb	TATA-box	TATATA	1955	6	-	Arabidopsis thaliana	core promoter element around -30 of transcription start
Glyma.03G171700_2kb	TATA-box	ATATAT	1956	6	-	Brassica napus	core promoter element around -30 of transcription start
Glyma.03G171700_2kb	TATA-box	TATA	1957	4	-	Arabidopsis thaliana	core promoter element around -30 of transcription start
Glyma.03G171700_2kb	TATA-box	TATAAATA	1959	8	-	Daucus carota	core promoter element around -30 of transcription start
Glyma.03G171700_2kb	TATA-box	TATAAAT	1960	7	-	Brassica juncea	core promoter element around -30 of transcription start
Glyma.03G171700_2kb	TATA-box	TATAAA	1961	6	-	Helianthus annuus	core promoter element around -30 of transcription start
Glyma.03G171700_2kb	TATA-box	TATAA	1962	5	-	Arabidopsis thaliana	core promoter element around -30 of transcription start
Glyma.03G171700_2kb	TATA-box	TATA	1963	4	-	Arabidopsis thaliana	core promoter element around -30 of transcription start
Glyma.03G171700_2kb	as-1	TGACG	342	5	+	Arabidopsis thaliana
Glyma.03G171700_2kb	as-1	TGACG	1249	5	+	Arabidopsis thaliana
Glyma.03G171700_2kb	ERE	ATTTCATA	291	8	-	Nicotiana glutinos
Glyma.03G171700_2kb	ERE	ATTTTAAA	954	8	+	Nicotiana glutinos
Glyma.03G171700_2kb	ERE	ATTTTAAA	1136	8	-	Nicotiana glutinos
Glyma.03G171700_2kb	ERE	ATTTTAAA	1968	8	+	Nicotiana glutinos
Glyma.03G171700_2kb	GT1-motif	GGTTAAT	673	7	-	Avena sativa	light responsive element
Glyma.03G171700_2kb	GT1-motif	GGTTAA	674	6	-	Arabidopsis thaliana	light responsive element
Glyma.03G171700_2kb	ARE	AAACCA	463	6	+	Zea mays	cis-acting regulatory element essential for the anaerobic induction
Glyma.03G171700_2kb	ARE	AAACCA	1743	6	+	Zea mays	cis-acting regulatory element essential for the anaerobic induction
Glyma.03G171700_2kb	ARE	AAACCA	1849	6	+	Zea mays	cis-acting regulatory element essential for the anaerobic induction
Glyma.03G171700_2kb	Myb	CAACTG	1860	6	-	Arabidopsis thaliana
Glyma.03G171700_2kb	MBS	CAACTG	1860	6	-	Arabidopsis thaliana	MYB binding site involved in drought-inducibility
Glyma.03G171700_2kb	GCN4_motif	TGAGTCA	101	7	+	Oryza sativa	cis-regulatory element involved in endosperm expression
Glyma.03G171700_2kb	GCN4_motif	TGAGTCA	1891	7	-	Oryza sativa	cis-regulatory element involved in endosperm expression
Glyma.03G171700_2kb	CCAAT-box	CAACGG	1623	6	-	Hordeum vulgare	MYBHv1 binding site
Glyma.03G171700_2kb	CCAAT-box	CAACGG	1841	6	-	Hordeum vulgare	MYBHv1 binding site
Glyma.03G171700_2kb	WUN-motif	AAATTTCTT	61	9	-	Nicotiana glutinosa
Glyma.03G171700_2kb	WUN-motif	AAATTTCTT	64	9	+	Nicotiana glutinosa
Glyma.03G171700_2kb	Myb-binding site	CAACAG	1352	6	-	Nicotiana tabacum
Glyma.03G171700_2kb	Myc	TCTCTTA	1912	7	-	Arabidopsis thaliana
Glyma.03G171700_2kb	TCA	TCATCTTCAT	1388	9	-	Pisum sativum
Glyma.03G171700_2kb	MSA-like	(T/C)C(T/C)AACGG(T/C)(T/C)A	1823	9	-	Catharanthus roseus	cis-acting element involved in cell cycle regulation
Glyma.03G171700_2kb	Unnamed__4	CTCC	111	4	-	Petroselinum hortense
Glyma.03G171700_2kb	Unnamed__4	CTCC	451	4	-	Petroselinum hortense
Glyma.03G171700_2kb	Unnamed__4	CTCC	533	4	+	Petroselinum hortense
Glyma.03G171700_2kb	Unnamed__4	CTCC	720	4	+	Petroselinum hortense
Glyma.03G171700_2kb	Unnamed__4	CTCC	728	4	+	Petroselinum hortense
Glyma.03G171700_2kb	Unnamed__4	CTCC	1600	4	+	Petroselinum hortense
Glyma.03G171700_2kb	Unnamed__4	CTCC	1605	4	+	Petroselinum hortense
Glyma.03G171700_2kb	AAGAA-motif	gGTAAAGAAA	67	9	-	Avena sativa
Glyma.03G171700_2kb	AAGAA-motif	GAAAGAA	511	7	+	Avena sativa
Glyma.03G171700_2kb	AAGAA-motif	GAAAGAA	1510	7	+	Avena sativa
Glyma.03G171700_2kb	AAGAA-motif	gGTAAAGAAA	1711	9	+	Avena sativa
Glyma.03G171700_2kb	AAGAA-motif	GAAAGAA	1738	7	+	Avena sativa
Glyma.03G171700_2kb	AT~TATA-box	TATATA	333	6	+	Arabidopsis thaliana
Glyma.03G171700_2kb	AT~TATA-box	TATATA	848	6	+	Arabidopsis thaliana
Glyma.03G171700_2kb	AT~TATA-box	TATATA	850	6	+	Arabidopsis thaliana
Glyma.03G171700_2kb	AT~TATA-box	TATATA	852	6	+	Arabidopsis thaliana
Glyma.03G171700_2kb	AT~TATA-box	TATATA	1791	6	-	Arabidopsis thaliana
Glyma.03G171700_2kb	AT~TATA-box	TATATA	1793	6	-	Arabidopsis thaliana
Glyma.03G171700_2kb	AT~TATA-box	TATATA	1795	6	-	Arabidopsis thaliana
Glyma.03G171700_2kb	AT~TATA-box	TATATA	1955	6	-	Arabidopsis thaliana
Glyma.03G171700_2kb	TCA-element	CCATCTTTTT	193	9	+	Nicotiana tabacum	cis-acting element involved in salicylic acid responsiveness
Glyma.03G171700_2kb	Box 4	ATTAAT	394	6	+	Petroselinum crispum	part of a conserved DNA module involved in light responsiveness
Glyma.03G171700_2kb	Box 4	ATTAAT	572	6	+	Petroselinum crispum	part of a conserved DNA module involved in light responsiveness
Glyma.03G171700_2kb	Box 4	ATTAAT	628	6	+	Petroselinum crispum	part of a conserved DNA module involved in light responsiveness
Glyma.03G171700_2kb	Box 4	ATTAAT	661	6	+	Petroselinum crispum	part of a conserved DNA module involved in light responsiveness
Glyma.03G171700_2kb	Box 4	ATTAAT	1209	6	-	Petroselinum crispum	part of a conserved DNA module involved in light responsiveness
Glyma.03G171700_2kb	Box 4	ATTAAT	1950	6	-	Petroselinum crispum	part of a conserved DNA module involved in light responsiveness
Glyma.03G171700_2kb	TATA	TATAAAAT	335	8	+	Arabidopsis thaliana
Glyma.03G171700_2kb	TATA	TATAAAAT	1935	8	-	Arabidopsis thaliana
Glyma.03G171700_2kb	TATA	TATAAAAT	1939	8	+	Arabidopsis thaliana
Glyma.03G171700_2kb		motif_sequence	231	4	+	organism	short_function
Glyma.03G171700_2kb		motif_sequence	1183	4	-	organism	short_function
Glyma.03G171700_2kb		motif_sequence	1393	4	-	organism	short_function
Glyma.03G171700_2kb		motif_sequence	1399	4	-	organism	short_function
Glyma.03G171700_2kb		motif_sequence	1603	4	+	organism	short_function
Glyma.03G171700_2kb	MYB	CAACCA	238	6	+	Arabidopsis thaliana
Glyma.03G171700_2kb	MYB	CAACAG	1352	6	-	Arabidopsis thaliana
Glyma.03G233700_2kb	ABRE	CACGTG	189	6	+	Arabidopsis thaliana	cis-acting element involved in the abscisic acid responsiveness
Glyma.03G233700_2kb	ABRE	ACGTG	190	5	+	Arabidopsis thaliana	cis-acting element involved in the abscisic acid responsiveness
Glyma.03G233700_2kb	TATA-box	TATA	100	4	+	Arabidopsis thaliana	core promoter element around -30 of transcription start
Glyma.03G233700_2kb	TATA-box	ATATAT	323	6	+	Brassica napus	core promoter element around -30 of transcription start
Glyma.03G233700_2kb	TATA-box	TATA	324	4	+	Arabidopsis thaliana	core promoter element around -30 of transcription start
Glyma.03G233700_2kb	TATA-box	TATAAATA	437	8	-	Daucus carota	core promoter element around -30 of transcription start
Glyma.03G233700_2kb	TATA-box	TATAAAT	438	7	-	Brassica juncea	core promoter element around -30 of transcription start
Glyma.03G233700_2kb	TATA-box	TATAAA	439	6	-	Helianthus annuus	core promoter element around -30 of transcription start
Glyma.03G233700_2kb	TATA-box	TATAA	440	5	-	Arabidopsis thaliana	core promoter element around -30 of transcription start
Glyma.03G233700_2kb	TATA-box	TATA	441	4	+	Arabidopsis thaliana	core promoter element around -30 of transcription start
Glyma.03G233700_2kb	TATA-box	ATATAA	563	6	+	Brassica oleracea	core promoter element around -30 of transcription start
Glyma.03G233700_2kb	TATA-box	TATA	564	4	+	Arabidopsis thaliana	core promoter element around -30 of transcription start
Glyma.03G233700_2kb	TATA-box	TATAAAA	711	7	-	Pisum sativum	core promoter element around -30 of transcription start
Glyma.03G233700_2kb	TATA-box	TATAAA	712	6	-	Helianthus annuus	core promoter element around -30 of transcription start
Glyma.03G233700_2kb	TATA-box	TATAA	713	5	-	Arabidopsis thaliana	core promoter element around -30 of transcription start
Glyma.03G233700_2kb	TATA-box	TATA	714	4	+	Arabidopsis thaliana	core promoter element around -30 of transcription start
Glyma.03G233700_2kb	TATA-box	TATAA	731	5	-	Arabidopsis thaliana	core promoter element around -30 of transcription start
Glyma.03G233700_2kb	TATA-box	TATA	732	4	+	Arabidopsis thaliana	core promoter element around -30 of transcription start
Glyma.03G233700_2kb	TATA-box	taTATAAAtc	738	9	-	Arabidopsis thaliana	core promoter element around -30 of transcription start
Glyma.03G233700_2kb	TATA-box	TATAAAT	739	7	-	Brassica juncea	core promoter element around -30 of transcription start
Glyma.03G233700_2kb	TATA-box	TATAAA	740	6	-	Helianthus annuus	core promoter element around -30 of transcription start
Glyma.03G233700_2kb	TATA-box	TATATAA	741	7	-	Arabidopsis thaliana	core promoter element around -30 of transcription start
Glyma.03G233700_2kb	TATA-box	TATATA	742	6	+	Arabidopsis thaliana	core promoter element around -30 of transcription start
Glyma.03G233700_2kb	TATA-box	ATATAT	743	6	+	Brassica napus	core promoter element around -30 of transcription start
Glyma.03G233700_2kb	TATA-box	TATATA	744	6	+	Arabidopsis thaliana	core promoter element around -30 of transcription start
Glyma.03G233700_2kb	TATA-box	ATATAT	745	6	+	Brassica napus	core promoter element around -30 of transcription start
Glyma.03G233700_2kb	TATA-box	TATA	746	4	+	Arabidopsis thaliana	core promoter element around -30 of transcription start
Glyma.03G233700_2kb	TATA-box	TATAAA	812	6	-	Helianthus annuus	core promoter element around -30 of transcription start
Glyma.03G233700_2kb	TATA-box	TATAA	813	5	-	Arabidopsis thaliana	core promoter element around -30 of transcription start
Glyma.03G233700_2kb	TATA-box	TATA	814	4	+	Arabidopsis thaliana	core promoter element around -30 of transcription start
Glyma.03G233700_2kb	TATA-box	ATTATA	841	6	+	Brassica napus	core promoter element around -30 of transcription start
Glyma.03G233700_2kb	TATA-box	TATAA	842	5	-	Arabidopsis thaliana	core promoter element around -30 of transcription start
Glyma.03G233700_2kb	TATA-box	TATA	843	4	+	Arabidopsis thaliana	core promoter element around -30 of transcription start
Glyma.03G233700_2kb	TATA-box	ATTATA	850	6	+	Brassica napus	core promoter element around -30 of transcription start
Glyma.03G233700_2kb	TATA-box	TATAA	851	5	-	Arabidopsis thaliana	core promoter element around -30 of transcription start
Glyma.03G233700_2kb	TATA-box	TATA	852	4	+	Arabidopsis thaliana	core promoter element around -30 of transcription start
Glyma.03G233700_2kb	TATA-box	ATTATA	927	6	+	Brassica napus	core promoter element around -30 of transcription start
Glyma.03G233700_2kb	TATA-box	TATATAA	928	7	-	Arabidopsis thaliana	core promoter element around -30 of transcription start
Glyma.03G233700_2kb	TATA-box	TATATA	929	6	+	Arabidopsis thaliana	core promoter element around -30 of transcription start
Glyma.03G233700_2kb	TATA-box	ATATAT	930	6	+	Brassica napus	core promoter element around -30 of transcription start
Glyma.03G233700_2kb	TATA-box	TATATA	931	6	+	Arabidopsis thaliana	core promoter element around -30 of transcription start
Glyma.03G233700_2kb	TATA-box	ATATAT	932	6	+	Brassica napus	core promoter element around -30 of transcription start
Glyma.03G233700_2kb	TATA-box	TATATA	933	6	+	Arabidopsis thaliana	core promoter element around -30 of transcription start
Glyma.03G233700_2kb	TATA-box	ATATAT	934	6	+	Brassica napus	core promoter element around -30 of transcription start
Glyma.03G233700_2kb	TATA-box	TATATA	935	6	+	Arabidopsis thaliana	core promoter element around -30 of transcription start
Glyma.03G233700_2kb	TATA-box	ATATAT	936	6	+	Brassica napus	core promoter element around -30 of transcription start
Glyma.03G233700_2kb	TATA-box	TATATA	937	6	+	Arabidopsis thaliana	core promoter element around -30 of transcription start
Glyma.03G233700_2kb	TATA-box	ATATAT	938	6	+	Brassica napus	core promoter element around -30 of transcription start
Glyma.03G233700_2kb	TATA-box	TATATA	939	6	+	Arabidopsis thaliana	core promoter element around -30 of transcription start
Glyma.03G233700_2kb	TATA-box	ATATAT	940	6	+	Brassica napus	core promoter element around -30 of transcription start
Glyma.03G233700_2kb	TATA-box	TATATA	941	6	+	Arabidopsis thaliana	core promoter element around -30 of transcription start
Glyma.03G233700_2kb	TATA-box	ATATAT	942	6	+	Brassica napus	core promoter element around -30 of transcription start
Glyma.03G233700_2kb	TATA-box	TATATA	943	6	+	Arabidopsis thaliana	core promoter element around -30 of transcription start
Glyma.03G233700_2kb	TATA-box	ATATAT	944	6	+	Brassica napus	core promoter element around -30 of transcription start
Glyma.03G233700_2kb	TATA-box	TATATA	945	6	+	Arabidopsis thaliana	core promoter element around -30 of transcription start
Glyma.03G233700_2kb	TATA-box	ATATAT	946	6	+	Brassica napus	core promoter element around -30 of transcription start
Glyma.03G233700_2kb	TATA-box	TATATA	947	6	+	Arabidopsis thaliana	core promoter element around -30 of transcription start
Glyma.03G233700_2kb	TATA-box	ATATAT	948	6	+	Brassica napus	core promoter element around -30 of transcription start
Glyma.03G233700_2kb	TATA-box	TATATA	949	6	+	Arabidopsis thaliana	core promoter element around -30 of transcription start
Glyma.03G233700_2kb	TATA-box	ATATAT	950	6	+	Brassica napus	core promoter element around -30 of transcription start
Glyma.03G233700_2kb	TATA-box	TATATA	951	6	+	Arabidopsis thaliana	core promoter element around -30 of transcription start
Glyma.03G233700_2kb	TATA-box	ATATAT	952	6	+	Brassica napus	core promoter element around -30 of transcription start
Glyma.03G233700_2kb	TATA-box	TATATA	953	6	+	Arabidopsis thaliana	core promoter element around -30 of transcription start
Glyma.03G233700_2kb	TATA-box	ATATAT	954	6	+	Brassica napus	core promoter element around -30 of transcription start
Glyma.03G233700_2kb	TATA-box	TATATA	955	6	+	Arabidopsis thaliana	core promoter element around -30 of transcription start
Glyma.03G233700_2kb	TATA-box	ATATAT	956	6	+	Brassica napus	core promoter element around -30 of transcription start
Glyma.03G233700_2kb	TATA-box	TATATA	957	6	+	Arabidopsis thaliana	core promoter element around -30 of transcription start
Glyma.03G233700_2kb	TATA-box	ATATAT	958	6	+	Brassica napus	core promoter element around -30 of transcription start
Glyma.03G233700_2kb	TATA-box	TATA	959	4	+	Arabidopsis thaliana	core promoter element around -30 of transcription start
Glyma.03G233700_2kb	TATA-box	ATTATA	962	6	+	Brassica napus	core promoter element around -30 of transcription start
Glyma.03G233700_2kb	TATA-box	TATAA	963	5	-	Arabidopsis thaliana	core promoter element around -30 of transcription start
Glyma.03G233700_2kb	TATA-box	TATA	964	4	+	Arabidopsis thaliana	core promoter element around -30 of transcription start
Glyma.03G233700_2kb	TATA-box	TATA	1000	4	-	Arabidopsis thaliana	core promoter element around -30 of transcription start
Glyma.03G233700_2kb	TATA-box	TATA	1038	4	-	Arabidopsis thaliana	core promoter element around -30 of transcription start
Glyma.03G233700_2kb	TATA-box	TATATA	1067	6	-	Arabidopsis thaliana	core promoter element around -30 of transcription start
Glyma.03G233700_2kb	TATA-box	ATATAT	1068	6	-	Brassica napus	core promoter element around -30 of transcription start
Glyma.03G233700_2kb	TATA-box	TATATA	1069	6	-	Arabidopsis thaliana	core promoter element around -30 of transcription start
Glyma.03G233700_2kb	TATA-box	ATATAT	1070	6	-	Brassica napus	core promoter element around -30 of transcription start
Glyma.03G233700_2kb	TATA-box	TATATA	1071	6	-	Arabidopsis thaliana	core promoter element around -30 of transcription start
Glyma.03G233700_2kb	TATA-box	ATATAT	1072	6	-	Brassica napus	core promoter element around -30 of transcription start
Glyma.03G233700_2kb	TATA-box	TATA	1073	4	-	Arabidopsis thaliana	core promoter element around -30 of transcription start
Glyma.03G233700_2kb	TATA-box	TATAA	1108	5	-	Arabidopsis thaliana	core promoter element around -30 of transcription start
Glyma.03G233700_2kb	TATA-box	TATA	1109	4	-	Arabidopsis thaliana	core promoter element around -30 of transcription start
Glyma.03G233700_2kb	TATA-box	TATAA	1134	5	-	Arabidopsis thaliana	core promoter element around -30 of transcription start
Glyma.03G233700_2kb	TATA-box	TATA	1135	4	-	Arabidopsis thaliana	core promoter element around -30 of transcription start
Glyma.03G233700_2kb	TATA-box	TACAAAA	1268	7	+	Oryza sativa	core promoter element around -30 of transcription start
Glyma.03G233700_2kb	TATA-box	ATTATA	1308	6	+	Brassica napus	core promoter element around -30 of transcription start
Glyma.03G233700_2kb	TATA-box	TATATAA	1309	7	-	Arabidopsis thaliana	core promoter element around -30 of transcription start
Glyma.03G233700_2kb	TATA-box	TATATA	1310	6	-	Arabidopsis thaliana	core promoter element around -30 of transcription start
Glyma.03G233700_2kb	TATA-box	ATATAA	1311	6	+	Brassica oleracea	core promoter element around -30 of transcription start
Glyma.03G233700_2kb	TATA-box	TATA	1312	4	-	Arabidopsis thaliana	core promoter element around -30 of transcription start
Glyma.03G233700_2kb	TATA-box	TATA	1471	4	-	Arabidopsis thaliana	core promoter element around -30 of transcription start
Glyma.03G233700_2kb	TATA-box	TATAAGAA	1496	8	-	Zea mays	core promoter element around -30 of transcription start
Glyma.03G233700_2kb	TATA-box	TATAA	1499	5	-	Arabidopsis thaliana	core promoter element around -30 of transcription start
Glyma.03G233700_2kb	TATA-box	TATA	1500	4	-	Arabidopsis thaliana	core promoter element around -30 of transcription start
Glyma.03G233700_2kb	TATA-box	TATACA	1530	6	-	Helianthus annuus	core promoter element around -30 of transcription start
Glyma.03G233700_2kb	TATA-box	TATA	1532	4	-	Arabidopsis thaliana	core promoter element around -30 of transcription start
Glyma.03G233700_2kb	TATA-box	ccTATAAAaa	1547	9	-	Arabidopsis thaliana	core promoter element around -30 of transcription start
Glyma.03G233700_2kb	TATA-box	TATAA	1640	5	-	Arabidopsis thaliana	core promoter element around -30 of transcription start
Glyma.03G233700_2kb	TATA-box	TATA	1641	4	-	Arabidopsis thaliana	core promoter element around -30 of transcription start
Glyma.03G233700_2kb	TATA-box	TATA	1659	4	-	Arabidopsis thaliana	core promoter element around -30 of transcription start
Glyma.03G233700_2kb	TATA-box	TATA	1691	4	-	Arabidopsis thaliana	core promoter element around -30 of transcription start
Glyma.03G233700_2kb	TATA-box	taTATAAAtc	1747	9	-	Arabidopsis thaliana	core promoter element around -30 of transcription start
Glyma.03G233700_2kb	TATA-box	ATATAT	1809	6	-	Brassica napus	core promoter element around -30 of transcription start
Glyma.03G233700_2kb	TATA-box	TATATA	1810	6	-	Arabidopsis thaliana	core promoter element around -30 of transcription start
Glyma.03G233700_2kb	TATA-box	ATATAA	1811	6	+	Brassica oleracea	core promoter element around -30 of transcription start
Glyma.03G233700_2kb	TATA-box	TATA	1812	4	-	Arabidopsis thaliana	core promoter element around -30 of transcription start
Glyma.03G233700_2kb	TATA-box	TATA	1911	4	-	Arabidopsis thaliana	core promoter element around -30 of transcription start
Glyma.03G233700_2kb	MYC	CAATTG	1726	6	-	Arabidopsis thaliana
Glyma.03G233700_2kb	MYC	CATGTG	1737	6	+	Arabidopsis thaliana
Glyma.03G233700_2kb	I-box	gGATAAGGTG	1186	9	-	Zea mays	part of a light responsive element
Glyma.03G233700_2kb	Unnamed__12	TCCACGTAGA	387	9	+	Zea mays
Glyma.03G233700_2kb	AT-rich element	ATAGAAATCAA	1463	10	-	Glycine max	binding site of AT-rich DNA binding protein (ATBP-1)
Glyma.03G233700_2kb	GATA-motif	GATAGGA	1595	7	+	Arabidopsis thaliana	part of a light responsive element
Glyma.03G233700_2kb	STRE	AGGGG	238	5	-	Arabidopsis thaliana
Glyma.03G233700_2kb	STRE	AGGGG	1169	5	-	Arabidopsis thaliana
Glyma.03G233700_2kb	STRE	AGGGG	1183	5	-	Arabidopsis thaliana
Glyma.03G233700_2kb	STRE	AGGGG	1194	5	-	Arabidopsis thaliana
Glyma.03G233700_2kb	STRE	AGGGG	1370	5	+	Arabidopsis thaliana
Glyma.03G233700_2kb	STRE	AGGGG	1801	5	+	Arabidopsis thaliana
Glyma.03G233700_2kb	Unnamed__6	taTAAATATct	564	10	+	Zea mays
Glyma.03G233700_2kb	Unnamed__6	taTAAATATct	964	10	+	Zea mays
Glyma.03G233700_2kb	Unnamed__6	taTAAATATct	1318	10	+	Zea mays
Glyma.03G233700_2kb	G-box	CACGTG	189	6	+	Arabidopsis thaliana	cis-acting regulatory element involved in light responsiveness
Glyma.03G233700_2kb	Unnamed__14	TCCACGTAGA	387	9	+	Zea mays
Glyma.03G233700_2kb	CAAT-box	CAAAT	70	5	+	Pisum sativum	common cis-acting element in promoter and enhancer regions
Glyma.03G233700_2kb	CAAT-box	CAAAT	73	5	-	Pisum sativum	common cis-acting element in promoter and enhancer regions
Glyma.03G233700_2kb	CAAT-box	CCAAT	271	5	+	Arabidopsis thaliana	common cis-acting element in promoter and enhancer regions
Glyma.03G233700_2kb	CAAT-box	CAAT	272	4	+	Nicotiana glutinosa
Glyma.03G233700_2kb	CAAT-box	CAAT	300	4	-	Nicotiana glutinosa
Glyma.03G233700_2kb	CAAT-box	CAAT	334	4	+	Nicotiana glutinosa
Glyma.03G233700_2kb	CAAT-box	CAAT	357	4	+	Nicotiana glutinosa
Glyma.03G233700_2kb	CAAT-box	CAAT	404	4	+	Nicotiana glutinosa
Glyma.03G233700_2kb	CAAT-box	CAAT	450	4	+	Nicotiana glutinosa
Glyma.03G233700_2kb	CAAT-box	CAAAT	605	5	-	Pisum sativum	common cis-acting element in promoter and enhancer regions
Glyma.03G233700_2kb	CAAT-box	CAAT	618	4	+	Nicotiana glutinosa
Glyma.03G233700_2kb	CAAT-box	CAAT	683	4	-	Nicotiana glutinosa
Glyma.03G233700_2kb	CAAT-box	CAAT	770	4	-	Nicotiana glutinosa
Glyma.03G233700_2kb	CAAT-box	CAAT	780	4	+	Nicotiana glutinosa
Glyma.03G233700_2kb	CAAT-box	CAAT	910	4	-	Nicotiana glutinosa
Glyma.03G233700_2kb	CAAT-box	CAAAT	992	5	+	Pisum sativum	common cis-acting element in promoter and enhancer regions
Glyma.03G233700_2kb	CAAT-box	CAAT	1025	4	-	Nicotiana glutinosa
Glyma.03G233700_2kb	CAAT-box	CAAT	1302	4	+	Nicotiana glutinosa
Glyma.03G233700_2kb	CAAT-box	CAAT	1331	4	-	Nicotiana glutinosa
Glyma.03G233700_2kb	CAAT-box	CAAT	1338	4	+	Nicotiana glutinosa
Glyma.03G233700_2kb	CAAT-box	CAAT	1405	4	+	Nicotiana glutinosa
Glyma.03G233700_2kb	CAAT-box	CAAAT	1431	5	-	Pisum sativum	common cis-acting element in promoter and enhancer regions
Glyma.03G233700_2kb	CAAT-box	CAAT	1462	4	-	Nicotiana glutinosa
Glyma.03G233700_2kb	CAAT-box	CAAAT	1591	5	-	Pisum sativum	common cis-acting element in promoter and enhancer regions
Glyma.03G233700_2kb	CAAT-box	CAAT	1607	4	+	Nicotiana glutinosa
Glyma.03G233700_2kb	CAAT-box	CAAAT	1609	5	-	Pisum sativum	common cis-acting element in promoter and enhancer regions
Glyma.03G233700_2kb	CAAT-box	CAAAT	1687	5	+	Pisum sativum	common cis-acting element in promoter and enhancer regions
Glyma.03G233700_2kb	CAAT-box	CCAAT	1709	5	-	Arabidopsis thaliana	common cis-acting element in promoter and enhancer regions
Glyma.03G233700_2kb	CAAT-box	CAAT	1726	4	+	Nicotiana glutinosa
Glyma.03G233700_2kb	CAAT-box	CAAT	1728	4	-	Nicotiana glutinosa
Glyma.03G233700_2kb	CAAT-box	CAAT	1784	4	+	Nicotiana glutinosa
Glyma.03G233700_2kb	CAAT-box	CAAAT	1899	5	+	Pisum sativum	common cis-acting element in promoter and enhancer regions
Glyma.03G233700_2kb	CAAT-box	CAAAT	1948	5	-	Pisum sativum	common cis-acting element in promoter and enhancer regions
Glyma.03G233700_2kb	CAAT-box	CAAT	1976	4	+	Nicotiana glutinosa
Glyma.03G233700_2kb	Unnamed__1	CGTGG	365	5	+	Zea mays
Glyma.03G233700_2kb	AT~TATA-box	TATATAAA	740	8	-	Arabidopsis thaliana
Glyma.03G233700_2kb	AT~TATA-box	TATATA	742	6	+	Arabidopsis thaliana
Glyma.03G233700_2kb	AT~TATA-box	TATATA	744	6	+	Arabidopsis thaliana
Glyma.03G233700_2kb	AT~TATA-box	TATATA	929	6	+	Arabidopsis thaliana
Glyma.03G233700_2kb	AT~TATA-box	TATATA	931	6	+	Arabidopsis thaliana
Glyma.03G233700_2kb	AT~TATA-box	TATATA	933	6	+	Arabidopsis thaliana
Glyma.03G233700_2kb	AT~TATA-box	TATATA	935	6	+	Arabidopsis thaliana
Glyma.03G233700_2kb	AT~TATA-box	TATATA	937	6	+	Arabidopsis thaliana
Glyma.03G233700_2kb	AT~TATA-box	TATATA	939	6	+	Arabidopsis thaliana
Glyma.03G233700_2kb	AT~TATA-box	TATATA	941	6	+	Arabidopsis thaliana
Glyma.03G233700_2kb	AT~TATA-box	TATATA	943	6	+	Arabidopsis thaliana
Glyma.03G233700_2kb	AT~TATA-box	TATATA	945	6	+	Arabidopsis thaliana
Glyma.03G233700_2kb	AT~TATA-box	TATATA	947	6	+	Arabidopsis thaliana
Glyma.03G233700_2kb	AT~TATA-box	TATATA	949	6	+	Arabidopsis thaliana
Glyma.03G233700_2kb	AT~TATA-box	TATATA	951	6	+	Arabidopsis thaliana
Glyma.03G233700_2kb	AT~TATA-box	TATATA	953	6	+	Arabidopsis thaliana
Glyma.03G233700_2kb	AT~TATA-box	TATATA	955	6	+	Arabidopsis thaliana
Glyma.03G233700_2kb	AT~TATA-box	TATATA	957	6	+	Arabidopsis thaliana
Glyma.03G233700_2kb	AT~TATA-box	TATATA	1067	6	-	Arabidopsis thaliana
Glyma.03G233700_2kb	AT~TATA-box	TATATA	1069	6	-	Arabidopsis thaliana
Glyma.03G233700_2kb	AT~TATA-box	TATATA	1071	6	-	Arabidopsis thaliana
Glyma.03G233700_2kb	AT~TATA-box	TATATA	1310	6	-	Arabidopsis thaliana
Glyma.03G233700_2kb	AT~TATA-box	TATATA	1810	6	-	Arabidopsis thaliana
Glyma.03G233700_2kb	Unnamed__4	CTCC	120	4	+	Petroselinum hortense
Glyma.03G233700_2kb	Unnamed__4	CTCC	151	4	+	Petroselinum hortense
Glyma.03G233700_2kb	Unnamed__4	CTCC	154	4	+	Petroselinum hortense
Glyma.03G233700_2kb	Unnamed__4	CTCC	173	4	+	Petroselinum hortense
Glyma.03G233700_2kb	Unnamed__4	CTCC	501	4	+	Petroselinum hortense
Glyma.03G233700_2kb	Unnamed__4	CTCC	1165	4	+	Petroselinum hortense
Glyma.03G233700_2kb	Unnamed__4	CTCC	1172	4	+	Petroselinum hortense
Glyma.03G233700_2kb	Unnamed__4	CTCC	1186	4	+	Petroselinum hortense
Glyma.03G233700_2kb	Unnamed__4	CTCC	1930	4	+	Petroselinum hortense
Glyma.03G233700_2kb	Unnamed__8	TCCACGTAGA	387	9	+	Zea mays
Glyma.03G233700_2kb		motif_sequence	24	4	+	organism	short_function
Glyma.03G233700_2kb		motif_sequence	118	4	+	organism	short_function
Glyma.03G233700_2kb		motif_sequence	359	4	+	organism	short_function
Glyma.03G233700_2kb		motif_sequence	392	4	-	organism	short_function
Glyma.03G233700_2kb		motif_sequence	462	4	+	organism	short_function
Glyma.03G233700_2kb		motif_sequence	791	4	+	organism	short_function
Glyma.03G233700_2kb		motif_sequence	888	4	-	organism	short_function
Glyma.03G233700_2kb		motif_sequence	1250	4	-	organism	short_function
Glyma.03G233700_2kb		motif_sequence	1556	4	-	organism	short_function
Glyma.03G233700_2kb		motif_sequence	1786	4	+	organism	short_function
Glyma.03G233700_2kb		motif_sequence	1805	4	-	organism	short_function
Glyma.03G233700_2kb	MYB	CAACCA	66	6	+	Arabidopsis thaliana
Glyma.03G233700_2kb	MYB	TAACCA	988	6	+	Arabidopsis thaliana
Glyma.03G233700_2kb	MYB	CAACCA	1634	6	-	Arabidopsis thaliana
Glyma.03G233700_2kb	Box 4	ATTAAT	53	6	+	Petroselinum crispum	part of a conserved DNA module involved in light responsiveness
Glyma.03G233700_2kb	Box 4	ATTAAT	476	6	+	Petroselinum crispum	part of a conserved DNA module involved in light responsiveness
Glyma.03G233700_2kb	Box 4	ATTAAT	529	6	+	Petroselinum crispum	part of a conserved DNA module involved in light responsiveness
Glyma.03G233700_2kb	Box 4	ATTAAT	1353	6	-	Petroselinum crispum	part of a conserved DNA module involved in light responsiveness
Glyma.03G233700_2kb	Myc	TCTCTTA	80	7	+	Arabidopsis thaliana
Glyma.03G233700_2kb	Myc	TCTCTTA	111	7	+	Arabidopsis thaliana
Glyma.03G233700_2kb	GA-motif	ATAGATAA	921	8	-	Arabidopsis thaliana	part of a light responsive element
Glyma.03G233700_2kb	GA-motif	ATAGATAA	969	8	-	Arabidopsis thaliana	part of a light responsive element
Glyma.03G233700_2kb	G-Box	CACGTG	189	6	+	Pisum sativum	cis-acting regulatory element involved in light responsiveness
Glyma.03G233700_2kb	ERE	ATTTTAAA	862	8	-	Nicotiana glutinos
Glyma.03G233700_2kb	ERE	ATTTTAAA	873	8	+	Nicotiana glutinos
Glyma.03G233700_2kb	ERE	ATTTTAAA	1143	8	+	Nicotiana glutinos
Glyma.03G233700_2kb	P-box	CCTTTTG	1859	7	-	Oryza sativa	gibberellin-responsive element
Glyma.03G233700_2kb	MYB-like sequence	TAACCA	988	6	+	Arabidopsis thaliana
Glyma.03G233700_2kb	MBS	CAACTG	1417	6	+	Arabidopsis thaliana	MYB binding site involved in drought-inducibility
Glyma.03G233700_2kb	MBS	CAACTG	1964	6	+	Arabidopsis thaliana	MYB binding site involved in drought-inducibility
Glyma.03G233700_2kb	Unnamed__10	TCCACGTAGA	387	9	+	Zea mays
Glyma.03G233700_2kb	GT1-motif	GGTTAAT	223	7	-	Avena sativa	light responsive element
Glyma.03G233700_2kb	GT1-motif	GGTTAA	224	6	-	Arabidopsis thaliana	light responsive element
Glyma.03G233700_2kb	GT1-motif	GGTTAA	987	6	-	Arabidopsis thaliana	light responsive element
Glyma.03G233700_2kb	GT1-motif	GGTTAA	1346	6	-	Arabidopsis thaliana	light responsive element
Glyma.03G233700_2kb	ARE	AAACCA	370	6	-	Zea mays	cis-acting regulatory element essential for the anaerobic induction
Glyma.03G233700_2kb	ARE	AAACCA	1209	6	+	Zea mays	cis-acting regulatory element essential for the anaerobic induction
Glyma.03G233700_2kb	ARE	AAACCA	1540	6	+	Zea mays	cis-acting regulatory element essential for the anaerobic induction
Glyma.03G233700_2kb	ARE	AAACCA	1562	6	+	Zea mays	cis-acting regulatory element essential for the anaerobic induction
Glyma.03G233700_2kb	Myb	TAACTG	287	6	+	Arabidopsis thaliana
Glyma.03G233700_2kb	Myb	TAACTG	1048	6	+	Arabidopsis thaliana
Glyma.03G233700_2kb	Myb	CAACTG	1417	6	+	Arabidopsis thaliana
Glyma.03G233700_2kb	Myb	TAACTG	1621	6	-	Arabidopsis thaliana
Glyma.03G233700_2kb	Myb	CAACTG	1964	6	+	Arabidopsis thaliana
Glyma.03G243000_2kb	Myc	TCTCTTA	1587	7	+	Arabidopsis thaliana
Glyma.03G243000_2kb	ABRE4	CACGTA	575	6	+	Zea mays
Glyma.03G243000_2kb	MRE	AACCTAA	35	7	+	Petroselinum crispum	MYB binding site involved in light responsiveness
Glyma.03G243000_2kb	MRE	AACCTAA	634	7	-	Petroselinum crispum	MYB binding site involved in light responsiveness
Glyma.03G243000_2kb	Sp1	GGGCGG	1329	6	-	Oryza sativa	light responsive element
Glyma.03G243000_2kb	Unnamed__4	CTCC	311	4	-	Petroselinum hortense
Glyma.03G243000_2kb	Unnamed__4	CTCC	406	4	+	Petroselinum hortense
Glyma.03G243000_2kb	Unnamed__4	CTCC	533	4	-	Petroselinum hortense
Glyma.03G243000_2kb	Unnamed__4	CTCC	587	4	+	Petroselinum hortense
Glyma.03G243000_2kb	Unnamed__4	CTCC	832	4	-	Petroselinum hortense
Glyma.03G243000_2kb	Unnamed__4	CTCC	839	4	-	Petroselinum hortense
Glyma.03G243000_2kb	Unnamed__4	CTCC	1200	4	-	Petroselinum hortense
Glyma.03G243000_2kb	Unnamed__4	CTCC	1320	4	+	Petroselinum hortense
Glyma.03G243000_2kb	Unnamed__4	CTCC	1459	4	+	Petroselinum hortense
Glyma.03G243000_2kb	Unnamed__4	CTCC	1680	4	+	Petroselinum hortense
Glyma.03G243000_2kb	Unnamed__4	CTCC	1920	4	+	Petroselinum hortense
Glyma.03G243000_2kb	AT~TATA-box	TATATA	358	6	+	Arabidopsis thaliana
Glyma.03G243000_2kb	AT~TATA-box	TATATA	360	6	+	Arabidopsis thaliana
Glyma.03G243000_2kb	AT~TATA-box	TATATA	362	6	+	Arabidopsis thaliana
Glyma.03G243000_2kb	AT~TATA-box	TATATA	364	6	+	Arabidopsis thaliana
Glyma.03G243000_2kb	AT~TATA-box	TATATA	366	6	+	Arabidopsis thaliana
Glyma.03G243000_2kb	AT~TATA-box	TATATA	368	6	+	Arabidopsis thaliana
Glyma.03G243000_2kb	AT~TATA-box	TATATA	370	6	+	Arabidopsis thaliana
Glyma.03G243000_2kb	AT~TATA-box	TATATA	372	6	+	Arabidopsis thaliana
Glyma.03G243000_2kb	AT~TATA-box	TATATA	374	6	+	Arabidopsis thaliana
Glyma.03G243000_2kb	AT~TATA-box	TATATA	1696	6	-	Arabidopsis thaliana
Glyma.03G243000_2kb	AT~TATA-box	TATATA	1746	6	-	Arabidopsis thaliana
Glyma.03G243000_2kb	Box 4	ATTAAT	1371	6	-	Petroselinum crispum	part of a conserved DNA module involved in light responsiveness
Glyma.03G243000_2kb	TC-rich repeats	GTTTTCTTAC	1027	9	+	Nicotiana tabacum	cis-acting element involved in defense and stress responsiveness
Glyma.03G243000_2kb	TATA	TATAAAAT	1562	8	-	Arabidopsis thaliana
Glyma.03G243000_2kb	CAT-box	GCCACT	647	6	+	Arabidopsis thaliana	cis-acting regulatory element related to meristem expression
Glyma.03G243000_2kb		motif_sequence	50	4	-	organism	short_function
Glyma.03G243000_2kb		motif_sequence	205	4	+	organism	short_function
Glyma.03G243000_2kb		motif_sequence	241	4	-	organism	short_function
Glyma.03G243000_2kb		motif_sequence	433	4	-	organism	short_function
Glyma.03G243000_2kb		motif_sequence	585	4	+	organism	short_function
Glyma.03G243000_2kb		motif_sequence	612	4	+	organism	short_function
Glyma.03G243000_2kb		motif_sequence	691	4	-	organism	short_function
Glyma.03G243000_2kb		motif_sequence	711	4	+	organism	short_function
Glyma.03G243000_2kb		motif_sequence	761	4	-	organism	short_function
Glyma.03G243000_2kb		motif_sequence	839	4	-	organism	short_function
Glyma.03G243000_2kb		motif_sequence	846	4	-	organism	short_function
Glyma.03G243000_2kb		motif_sequence	998	4	+	organism	short_function
Glyma.03G243000_2kb		motif_sequence	1224	4	+	organism	short_function
Glyma.03G243000_2kb		motif_sequence	1628	4	-	organism	short_function
Glyma.03G243000_2kb		motif_sequence	1887	4	+	organism	short_function
Glyma.03G243000_2kb		motif_sequence	1932	4	+	organism	short_function
Glyma.03G243000_2kb		motif_sequence	1956	4	+	organism	short_function
Glyma.03G243000_2kb	MYB	TAACCA	188	6	+	Arabidopsis thaliana
Glyma.03G243000_2kb	MYB	CAACCA	289	6	+	Arabidopsis thaliana
Glyma.03G243000_2kb	MYB	CAACCA	306	6	-	Arabidopsis thaliana
Glyma.03G243000_2kb	MYB	TAACCA	1417	6	+	Arabidopsis thaliana
Glyma.03G243000_2kb	MYB	CAACCA	1649	6	+	Arabidopsis thaliana
Glyma.03G243000_2kb	MYB	CAACCA	1943	6	+	Arabidopsis thaliana
Glyma.03G243000_2kb	ERE	ATTTTAAA	94	8	+	Nicotiana glutinos
Glyma.03G243000_2kb	ERE	ATTTCATA	1685	8	-	Nicotiana glutinos
Glyma.03G243000_2kb	MYB-like sequence	TAACCA	188	6	+	Arabidopsis thaliana
Glyma.03G243000_2kb	MYB-like sequence	TAACCA	1417	6	+	Arabidopsis thaliana
Glyma.03G243000_2kb	TGA-element	AACGAC	619	6	-	Brassica oleracea	auxin-responsive element
Glyma.03G243000_2kb	ARE	AAACCA	416	6	+	Zea mays	cis-acting regulatory element essential for the anaerobic induction
Glyma.03G243000_2kb	ARE	AAACCA	442	6	-	Zea mays	cis-acting regulatory element essential for the anaerobic induction
Glyma.03G243000_2kb	ARE	AAACCA	791	6	+	Zea mays	cis-acting regulatory element essential for the anaerobic induction
Glyma.03G243000_2kb	ARE	AAACCA	1153	6	-	Zea mays	cis-acting regulatory element essential for the anaerobic induction
Glyma.03G243000_2kb	ARE	AAACCA	1391	6	-	Zea mays	cis-acting regulatory element essential for the anaerobic induction
Glyma.03G243000_2kb	ARE	AAACCA	1519	6	+	Zea mays	cis-acting regulatory element essential for the anaerobic induction
Glyma.03G243000_2kb	Myb	TAACTG	39	6	+	Arabidopsis thaliana
Glyma.03G243000_2kb	Myb	TAACTG	1480	6	-	Arabidopsis thaliana
Glyma.03G243000_2kb	Myb	CAACTG	1659	6	-	Arabidopsis thaliana
Glyma.03G243000_2kb	MBS	CAACTG	1659	6	-	Arabidopsis thaliana	MYB binding site involved in drought-inducibility
Glyma.03G243000_2kb	CCAAT-box	CAACGG	941	6	+	Hordeum vulgare	MYBHv1 binding site
Glyma.03G243000_2kb	CCAAT-box	CAACGG	1815	6	+	Hordeum vulgare	MYBHv1 binding site
Glyma.03G243000_2kb	MYC	CATGTG	51	6	-	Arabidopsis thaliana
Glyma.03G243000_2kb	F-box	CTATTCTCATT	686	10	-	Lycopersicon esculentum
Glyma.03G243000_2kb	AT-rich sequence	TAAAATACT	1351	9	+	Pisum sativum	element for maximal elicitor-mediated activation (2copies)
Glyma.03G243000_2kb	AE-box	AGAAACAA	1992	8	-	Arabidopsis thaliana	part of a module for light response
Glyma.03G243000_2kb	ABRE	ACGTG	575	5	-	Arabidopsis thaliana	cis-acting element involved in the abscisic acid responsiveness
Glyma.03G243000_2kb	TATA-box	TATA	78	4	+	Arabidopsis thaliana	core promoter element around -30 of transcription start
Glyma.03G243000_2kb	TATA-box	ATTATA	330	6	+	Brassica napus	core promoter element around -30 of transcription start
Glyma.03G243000_2kb	TATA-box	TATAA	331	5	-	Arabidopsis thaliana	core promoter element around -30 of transcription start
Glyma.03G243000_2kb	TATA-box	TATA	332	4	+	Arabidopsis thaliana	core promoter element around -30 of transcription start
Glyma.03G243000_2kb	TATA-box	ATATAT	357	6	+	Brassica napus	core promoter element around -30 of transcription start
Glyma.03G243000_2kb	TATA-box	TATATA	358	6	+	Arabidopsis thaliana	core promoter element around -30 of transcription start
Glyma.03G243000_2kb	TATA-box	ATATAT	359	6	+	Brassica napus	core promoter element around -30 of transcription start
Glyma.03G243000_2kb	TATA-box	TATATA	360	6	+	Arabidopsis thaliana	core promoter element around -30 of transcription start
Glyma.03G243000_2kb	TATA-box	ATATAT	361	6	+	Brassica napus	core promoter element around -30 of transcription start
Glyma.03G243000_2kb	TATA-box	TATATA	362	6	+	Arabidopsis thaliana	core promoter element around -30 of transcription start
Glyma.03G243000_2kb	TATA-box	ATATAT	363	6	+	Brassica napus	core promoter element around -30 of transcription start
Glyma.03G243000_2kb	TATA-box	TATATA	364	6	+	Arabidopsis thaliana	core promoter element around -30 of transcription start
Glyma.03G243000_2kb	TATA-box	ATATAT	365	6	+	Brassica napus	core promoter element around -30 of transcription start
Glyma.03G243000_2kb	TATA-box	TATATA	366	6	+	Arabidopsis thaliana	core promoter element around -30 of transcription start
Glyma.03G243000_2kb	TATA-box	ATATAT	367	6	+	Brassica napus	core promoter element around -30 of transcription start
Glyma.03G243000_2kb	TATA-box	TATATA	368	6	+	Arabidopsis thaliana	core promoter element around -30 of transcription start
Glyma.03G243000_2kb	TATA-box	ATATAT	369	6	+	Brassica napus	core promoter element around -30 of transcription start
Glyma.03G243000_2kb	TATA-box	TATATA	370	6	+	Arabidopsis thaliana	core promoter element around -30 of transcription start
Glyma.03G243000_2kb	TATA-box	ATATAT	371	6	+	Brassica napus	core promoter element around -30 of transcription start
Glyma.03G243000_2kb	TATA-box	TATATA	372	6	+	Arabidopsis thaliana	core promoter element around -30 of transcription start
Glyma.03G243000_2kb	TATA-box	ATATAT	373	6	+	Brassica napus	core promoter element around -30 of transcription start
Glyma.03G243000_2kb	TATA-box	TATATA	374	6	+	Arabidopsis thaliana	core promoter element around -30 of transcription start
Glyma.03G243000_2kb	TATA-box	ATATAT	375	6	+	Brassica napus	core promoter element around -30 of transcription start
Glyma.03G243000_2kb	TATA-box	TATA	376	4	+	Arabidopsis thaliana	core promoter element around -30 of transcription start
Glyma.03G243000_2kb	TATA-box	ATTATA	455	6	+	Brassica napus	core promoter element around -30 of transcription start
Glyma.03G243000_2kb	TATA-box	TATAA	456	5	-	Arabidopsis thaliana	core promoter element around -30 of transcription start
Glyma.03G243000_2kb	TATA-box	TATA	457	4	+	Arabidopsis thaliana	core promoter element around -30 of transcription start
Glyma.03G243000_2kb	TATA-box	ATATAA	1077	6	+	Brassica oleracea	core promoter element around -30 of transcription start
Glyma.03G243000_2kb	TATA-box	TATA	1078	4	-	Arabidopsis thaliana	core promoter element around -30 of transcription start
Glyma.03G243000_2kb	TATA-box	TATA	1279	4	-	Arabidopsis thaliana	core promoter element around -30 of transcription start
Glyma.03G243000_2kb	TATA-box	ATATAA	1285	6	+	Brassica oleracea	core promoter element around -30 of transcription start
Glyma.03G243000_2kb	TATA-box	TATA	1286	4	-	Arabidopsis thaliana	core promoter element around -30 of transcription start
Glyma.03G243000_2kb	TATA-box	ATATAA	1375	6	+	Brassica oleracea	core promoter element around -30 of transcription start
Glyma.03G243000_2kb	TATA-box	TATA	1376	4	-	Arabidopsis thaliana	core promoter element around -30 of transcription start
Glyma.03G243000_2kb	TATA-box	TACATAAA	1382	8	+	Oryza sativa	core promoter element around -30 of transcription start
Glyma.03G243000_2kb	TATA-box	ATATAA	1402	6	+	Brassica oleracea	core promoter element around -30 of transcription start
Glyma.03G243000_2kb	TATA-box	TATA	1403	4	-	Arabidopsis thaliana	core promoter element around -30 of transcription start
Glyma.03G243000_2kb	TATA-box	TAAAGATT	1499	8	+	Arabidopsis thaliana	core promoter element around -30 of transcription start
Glyma.03G243000_2kb	TATA-box	ATTATA	1525	6	+	Brassica napus	core promoter element around -30 of transcription start
Glyma.03G243000_2kb	TATA-box	TATAA	1526	5	-	Arabidopsis thaliana	core promoter element around -30 of transcription start
Glyma.03G243000_2kb	TATA-box	TATA	1527	4	-	Arabidopsis thaliana	core promoter element around -30 of transcription start
Glyma.03G243000_2kb	TATA-box	TACAAAA	1540	7	-	Oryza sativa	core promoter element around -30 of transcription start
Glyma.03G243000_2kb	TATA-box	TATAAAA	1563	7	-	Pisum sativum	core promoter element around -30 of transcription start
Glyma.03G243000_2kb	TATA-box	TATAAA	1564	6	-	Helianthus annuus	core promoter element around -30 of transcription start
Glyma.03G243000_2kb	TATA-box	TATAA	1565	5	-	Arabidopsis thaliana	core promoter element around -30 of transcription start
Glyma.03G243000_2kb	TATA-box	TATA	1566	4	-	Arabidopsis thaliana	core promoter element around -30 of transcription start
Glyma.03G243000_2kb	TATA-box	ATTATA	1694	6	+	Brassica napus	core promoter element around -30 of transcription start
Glyma.03G243000_2kb	TATA-box	TATATAA	1695	7	-	Arabidopsis thaliana	core promoter element around -30 of transcription start
Glyma.03G243000_2kb	TATA-box	TATATA	1696	6	-	Arabidopsis thaliana	core promoter element around -30 of transcription start
Glyma.03G243000_2kb	TATA-box	ATATAT	1697	6	-	Brassica napus	core promoter element around -30 of transcription start
Glyma.03G243000_2kb	TATA-box	TATA	1698	4	-	Arabidopsis thaliana	core promoter element around -30 of transcription start
Glyma.03G243000_2kb	TATA-box	TATAA	1726	5	-	Arabidopsis thaliana	core promoter element around -30 of transcription start
Glyma.03G243000_2kb	TATA-box	TATA	1727	4	-	Arabidopsis thaliana	core promoter element around -30 of transcription start
Glyma.03G243000_2kb	TATA-box	TATATA	1746	6	-	Arabidopsis thaliana	core promoter element around -30 of transcription start
Glyma.03G243000_2kb	TATA-box	TATA	1748	4	-	Arabidopsis thaliana	core promoter element around -30 of transcription start
Glyma.03G243000_2kb	TCT-motif	TCTTAC	176	6	-	Arabidopsis thaliana	part of a light responsive element
Glyma.03G243000_2kb	TCT-motif	TCTTAC	429	6	-	Arabidopsis thaliana	part of a light responsive element
Glyma.03G243000_2kb	TCT-motif	TCTTAC	1708	6	-	Arabidopsis thaliana	part of a light responsive element
Glyma.03G243000_2kb	G-box	TAACACGTAG	572	9	+	Brassica oleracea	cis-acting regulatory element involved in light responsiveness
Glyma.03G243000_2kb	G-box	TACGTG	575	6	-	Arabidopsis thaliana	cis-acting regulatory element involved in light responsiveness
Glyma.03G243000_2kb	G-box	CACGAC	1206	6	-	Zea mays	cis-acting regulatory element involved in light responsiveness
Glyma.03G243000_2kb	MYB recognition site	CCGTTG	941	6	-	Arabidopsis thaliana
Glyma.03G243000_2kb	MYB recognition site	CCGTTG	1815	6	-	Arabidopsis thaliana
Glyma.03G243000_2kb	Unnamed__1	CGTGG	794	5	-	Zea mays
Glyma.03G243000_2kb	Unnamed__1	CGTGG	1420	5	-	Zea mays
Glyma.03G243000_2kb	Unnamed__1	CGTGG	1667	5	-	Zea mays
Glyma.03G243000_2kb	CAAT-box	CAAAT	3	5	-	Pisum sativum	common cis-acting element in promoter and enhancer regions
Glyma.03G243000_2kb	CAAT-box	CAAT	185	4	+	Nicotiana glutinosa
Glyma.03G243000_2kb	CAAT-box	CCAAT	292	5	+	Arabidopsis thaliana	common cis-acting element in promoter and enhancer regions
Glyma.03G243000_2kb	CAAT-box	CAAT	293	4	+	Nicotiana glutinosa
Glyma.03G243000_2kb	CAAT-box	CAAT	386	4	+	Nicotiana glutinosa
Glyma.03G243000_2kb	CAAT-box	CCAAT	395	5	-	Arabidopsis thaliana	common cis-acting element in promoter and enhancer regions
Glyma.03G243000_2kb	CAAT-box	CCAAT	419	5	+	Arabidopsis thaliana	common cis-acting element in promoter and enhancer regions
Glyma.03G243000_2kb	CAAT-box	CAAT	420	4	+	Nicotiana glutinosa
Glyma.03G243000_2kb	CAAT-box	CAAT	453	4	+	Nicotiana glutinosa
Glyma.03G243000_2kb	CAAT-box	CAAT	497	4	-	Nicotiana glutinosa
Glyma.03G243000_2kb	CAAT-box	CAAAT	521	5	+	Pisum sativum	common cis-acting element in promoter and enhancer regions
Glyma.03G243000_2kb	CAAT-box	CAAT	558	4	-	Nicotiana glutinosa
Glyma.03G243000_2kb	CAAT-box	CAAAT	811	5	+	Pisum sativum	common cis-acting element in promoter and enhancer regions
Glyma.03G243000_2kb	CAAT-box	CAAT	843	4	-	Nicotiana glutinosa
Glyma.03G243000_2kb	CAAT-box	CAAT	1024	4	-	Nicotiana glutinosa
Glyma.03G243000_2kb	CAAT-box	CAAT	1052	4	+	Nicotiana glutinosa
Glyma.03G243000_2kb	CAAT-box	CAAT	1179	4	+	Nicotiana glutinosa
Glyma.03G243000_2kb	CAAT-box	CCAAT	1389	5	-	Arabidopsis thaliana	common cis-acting element in promoter and enhancer regions
Glyma.03G243000_2kb	CAAT-box	CCAAT	1461	5	+	Arabidopsis thaliana	common cis-acting element in promoter and enhancer regions
Glyma.03G243000_2kb	CAAT-box	CAAT	1462	4	+	Nicotiana glutinosa
Glyma.03G243000_2kb	CAAT-box	CCAAT	1522	5	+	Arabidopsis thaliana	common cis-acting element in promoter and enhancer regions
Glyma.03G243000_2kb	CAAT-box	CAAT	1523	4	+	Nicotiana glutinosa
Glyma.03G243000_2kb	CAAT-box	CAAAT	1597	5	+	Pisum sativum	common cis-acting element in promoter and enhancer regions
Glyma.03G243000_2kb	CAAT-box	CAAT	1603	4	-	Nicotiana glutinosa
Glyma.03G243000_2kb	CAAT-box	CAACCAACTCC	1649	10	+	Arabidopsis thaliana	common cis-acting element in promoter and enhancer regions
Glyma.03G243000_2kb	CAAT-box	CAAT	1770	4	-	Nicotiana glutinosa
Glyma.03G243000_2kb	CAAT-box	CCAAT	1800	5	+	Arabidopsis thaliana	common cis-acting element in promoter and enhancer regions
Glyma.03G243000_2kb	CAAT-box	CAAT	1801	4	+	Nicotiana glutinosa
Glyma.03G243000_2kb	CAAT-box	CAAAT	1832	5	-	Pisum sativum	common cis-acting element in promoter and enhancer regions
Glyma.03G243000_2kb	CAAT-box	CAAT	1867	4	-	Nicotiana glutinosa
Glyma.03G243000_2kb	CAAT-box	CAAT	1904	4	-	Nicotiana glutinosa
Glyma.03G243000_2kb	CAAT-box	CAAAT	1951	5	+	Pisum sativum	common cis-acting element in promoter and enhancer regions
Glyma.03G243000_2kb	ABRE3a	TACGTG	575	6	-	Zea mays
Glyma.03G243000_2kb	STRE	AGGGG	834	5	+	Arabidopsis thaliana
Glyma.03G243000_2kb	STRE	AGGGG	1793	5	+	Arabidopsis thaliana
Glyma.04G187400_2kb	WUN-motif	TTATTACAT	673	9	-	Nicotiana glutinosa
Glyma.04G187400_2kb	CCAAT-box	CAACGG	1411	6	+	Hordeum vulgare	MYBHv1 binding site
Glyma.04G187400_2kb	G-Box	CACGTT	1638	6	-	Pisum sativum	cis-acting regulatory element involved in light responsiveness
Glyma.04G187400_2kb	G-Box	CACGTT	1830	6	-	Pisum sativum	cis-acting regulatory element involved in light responsiveness
Glyma.04G187400_2kb	O2-site	GATGATGTGG	509	9	+	Zea mays	cis-acting regulatory element involved in zein metabolism regulation
Glyma.04G187400_2kb	O2-site	GATGATGTGG	1143	9	-	Zea mays	cis-acting regulatory element involved in zein metabolism regulation
Glyma.04G187400_2kb	ARE	AAACCA	879	6	+	Zea mays	cis-acting regulatory element essential for the anaerobic induction
Glyma.04G187400_2kb	ARE	AAACCA	1010	6	-	Zea mays	cis-acting regulatory element essential for the anaerobic induction
Glyma.04G187400_2kb	Myb	TAACTG	1963	6	+	Arabidopsis thaliana
Glyma.04G187400_2kb	GT1-motif	GGTTAA	1103	6	+	Arabidopsis thaliana	light responsive element
Glyma.04G187400_2kb	TGA-element	AACGAC	1299	6	+	Brassica oleracea	auxin-responsive element
Glyma.04G187400_2kb	ERE	ATTTTAAA	758	8	+	Nicotiana glutinos
Glyma.04G187400_2kb	ERE	ATTTTAAA	1031	8	-	Nicotiana glutinos
Glyma.04G187400_2kb	ERE	ATTTTAAA	1180	8	+	Nicotiana glutinos
Glyma.04G187400_2kb	MYB	CAACCA	1442	6	+	Arabidopsis thaliana
Glyma.04G187400_2kb	CAT-box	GCCACT	1955	6	-	Arabidopsis thaliana	cis-acting regulatory element related to meristem expression
Glyma.04G187400_2kb		motif_sequence	329	4	+	organism	short_function
Glyma.04G187400_2kb		motif_sequence	422	4	-	organism	short_function
Glyma.04G187400_2kb		motif_sequence	599	4	+	organism	short_function
Glyma.04G187400_2kb		motif_sequence	731	4	+	organism	short_function
Glyma.04G187400_2kb		motif_sequence	965	4	-	organism	short_function
Glyma.04G187400_2kb		motif_sequence	989	4	+	organism	short_function
Glyma.04G187400_2kb		motif_sequence	1037	4	+	organism	short_function
Glyma.04G187400_2kb		motif_sequence	1039	4	-	organism	short_function
Glyma.04G187400_2kb		motif_sequence	1321	4	+	organism	short_function
Glyma.04G187400_2kb		motif_sequence	1437	4	+	organism	short_function
Glyma.04G187400_2kb		motif_sequence	1605	4	+	organism	short_function
Glyma.04G187400_2kb		motif_sequence	1797	4	+	organism	short_function
Glyma.04G187400_2kb		motif_sequence	1901	4	+	organism	short_function
Glyma.04G187400_2kb		motif_sequence	1951	4	-	organism	short_function
Glyma.04G187400_2kb	TC-rich repeats	ATTCTCTAAC	521	9	+	Nicotiana tabacum	cis-acting element involved in defense and stress responsiveness
Glyma.04G187400_2kb	TC-rich repeats	ATTCTCTAAC	1933	9	+	Nicotiana tabacum	cis-acting element involved in defense and stress responsiveness
Glyma.04G187400_2kb	Box 4	ATTAAT	389	6	+	Petroselinum crispum	part of a conserved DNA module involved in light responsiveness
Glyma.04G187400_2kb	Box 4	ATTAAT	446	6	+	Petroselinum crispum	part of a conserved DNA module involved in light responsiveness
Glyma.04G187400_2kb	Box 4	ATTAAT	456	6	+	Petroselinum crispum	part of a conserved DNA module involved in light responsiveness
Glyma.04G187400_2kb	Box 4	ATTAAT	544	6	+	Petroselinum crispum	part of a conserved DNA module involved in light responsiveness
Glyma.04G187400_2kb	Box 4	ATTAAT	702	6	+	Petroselinum crispum	part of a conserved DNA module involved in light responsiveness
Glyma.04G187400_2kb	Box 4	ATTAAT	912	6	+	Petroselinum crispum	part of a conserved DNA module involved in light responsiveness
Glyma.04G187400_2kb	Box 4	ATTAAT	1977	6	-	Petroselinum crispum	part of a conserved DNA module involved in light responsiveness
Glyma.04G187400_2kb	Unnamed__4	CTCC	76	4	-	Petroselinum hortense
Glyma.04G187400_2kb	Unnamed__4	CCCACAGGC	264	9	-	Zea mays
Glyma.04G187400_2kb	Unnamed__4	CTCC	860	4	-	Petroselinum hortense
Glyma.04G187400_2kb	Unnamed__4	CTCC	1285	4	+	Petroselinum hortense
Glyma.04G187400_2kb	Unnamed__4	CTCC	1439	4	+	Petroselinum hortense
Glyma.04G187400_2kb	box S	AGCCACC	24	7	-	Arabidopsis thaliana
Glyma.04G187400_2kb	ABRE4	CACGTA	655	6	+	Zea mays
Glyma.04G187400_2kb	ABRE4	CACGTA	1661	6	-	Zea mays
Glyma.04G187400_2kb	ABRE4	CACGTA	1684	6	-	Zea mays
Glyma.04G187400_2kb	ABRE4	CACGTA	1704	6	-	Zea mays
Glyma.04G187400_2kb	ABRE4	CACGTA	1842	6	-	Zea mays
Glyma.04G187400_2kb	circadian	CAAAGATATC	1743	9	+	Lycopersicon esculentum	cis-acting regulatory element involved in circadian control
Glyma.04G187400_2kb	ABRE3a	TACGTG	655	6	-	Zea mays
Glyma.04G187400_2kb	ABRE3a	TACGTG	1661	6	+	Zea mays
Glyma.04G187400_2kb	ABRE3a	TACGTG	1684	6	+	Zea mays
Glyma.04G187400_2kb	ABRE3a	TACGTG	1704	6	+	Zea mays
Glyma.04G187400_2kb	ABRE3a	TACGTG	1842	6	+	Zea mays
Glyma.04G187400_2kb	GATA-motif	GATAGGA	1645	7	+	Arabidopsis thaliana	part of a light responsive element
Glyma.04G187400_2kb	GC-motif	CCCCCG	1099	6	-	Zea mays	enhancer-like element involved in anoxic specific inducibility
Glyma.04G187400_2kb	CAAT-box	CAAT	52	4	+	Nicotiana glutinosa
Glyma.04G187400_2kb	CAAT-box	CAAAT	68	5	+	Pisum sativum	common cis-acting element in promoter and enhancer regions
Glyma.04G187400_2kb	CAAT-box	CAAT	148	4	-	Nicotiana glutinosa
Glyma.04G187400_2kb	CAAT-box	CAAAT	188	5	-	Pisum sativum	common cis-acting element in promoter and enhancer regions
Glyma.04G187400_2kb	CAAT-box	CAAAT	201	5	+	Pisum sativum	common cis-acting element in promoter and enhancer regions
Glyma.04G187400_2kb	CAAT-box	CCAAT	217	5	+	Arabidopsis thaliana	common cis-acting element in promoter and enhancer regions
Glyma.04G187400_2kb	CAAT-box	CAAT	218	4	+	Nicotiana glutinosa
Glyma.04G187400_2kb	CAAT-box	CAAAT	223	5	+	Pisum sativum	common cis-acting element in promoter and enhancer regions
Glyma.04G187400_2kb	CAAT-box	CAAT	235	4	+	Nicotiana glutinosa
Glyma.04G187400_2kb	CAAT-box	CAAT	249	4	-	Nicotiana glutinosa
Glyma.04G187400_2kb	CAAT-box	CAAT	286	4	+	Nicotiana glutinosa
Glyma.04G187400_2kb	CAAT-box	CAAAT	399	5	+	Pisum sativum	common cis-acting element in promoter and enhancer regions
Glyma.04G187400_2kb	CAAT-box	CAAT	454	4	+	Nicotiana glutinosa
Glyma.04G187400_2kb	CAAT-box	CAAT	501	4	+	Nicotiana glutinosa
Glyma.04G187400_2kb	CAAT-box	CAAAT	596	5	+	Pisum sativum	common cis-acting element in promoter and enhancer regions
Glyma.04G187400_2kb	CAAT-box	CAAT	606	4	+	Nicotiana glutinosa
Glyma.04G187400_2kb	CAAT-box	CAAT	610	4	-	Nicotiana glutinosa
Glyma.04G187400_2kb	CAAT-box	CCAAT	636	5	+	Arabidopsis thaliana	common cis-acting element in promoter and enhancer regions
Glyma.04G187400_2kb	CAAT-box	CAAT	637	4	+	Nicotiana glutinosa
Glyma.04G187400_2kb	CAAT-box	CAAT	651	4	-	Nicotiana glutinosa
Glyma.04G187400_2kb	CAAT-box	CCAAT	699	5	+	Arabidopsis thaliana	common cis-acting element in promoter and enhancer regions
Glyma.04G187400_2kb	CAAT-box	CAAT	700	4	+	Nicotiana glutinosa
Glyma.04G187400_2kb	CAAT-box	CAAT	726	4	-	Nicotiana glutinosa
Glyma.04G187400_2kb	CAAT-box	CAAT	756	4	+	Nicotiana glutinosa
Glyma.04G187400_2kb	CAAT-box	CAAT	830	4	+	Nicotiana glutinosa
Glyma.04G187400_2kb	CAAT-box	CAAT	837	4	-	Nicotiana glutinosa
Glyma.04G187400_2kb	CAAT-box	CCAAT	996	5	-	Arabidopsis thaliana	common cis-acting element in promoter and enhancer regions
Glyma.04G187400_2kb	CAAT-box	CAAT	1048	4	+	Nicotiana glutinosa
Glyma.04G187400_2kb	CAAT-box	CAAT	1059	4	+	Nicotiana glutinosa
Glyma.04G187400_2kb	CAAT-box	CCAAT	1305	5	+	Arabidopsis thaliana	common cis-acting element in promoter and enhancer regions
Glyma.04G187400_2kb	CAAT-box	CAAT	1306	4	+	Nicotiana glutinosa
Glyma.04G187400_2kb	CAAT-box	CAAAT	1326	5	+	Pisum sativum	common cis-acting element in promoter and enhancer regions
Glyma.04G187400_2kb	CAAT-box	CAAAT	1343	5	+	Pisum sativum	common cis-acting element in promoter and enhancer regions
Glyma.04G187400_2kb	CAAT-box	CAAAT	1379	5	+	Pisum sativum	common cis-acting element in promoter and enhancer regions
Glyma.04G187400_2kb	CAAT-box	CAAT	1384	4	+	Nicotiana glutinosa
Glyma.04G187400_2kb	CAAT-box	CAAT	1447	4	-	Nicotiana glutinosa
Glyma.04G187400_2kb	CAAT-box	CAAAT	1451	5	+	Pisum sativum	common cis-acting element in promoter and enhancer regions
Glyma.04G187400_2kb	CAAT-box	CAAT	1454	4	-	Nicotiana glutinosa
Glyma.04G187400_2kb	CAAT-box	CAAAT	1710	5	-	Pisum sativum	common cis-acting element in promoter and enhancer regions
Glyma.04G187400_2kb	CAAT-box	CAAT	1727	4	-	Nicotiana glutinosa
Glyma.04G187400_2kb	CAAT-box	CAAAT	1731	5	+	Pisum sativum	common cis-acting element in promoter and enhancer regions
Glyma.04G187400_2kb	CAAT-box	CAAAT	1738	5	-	Pisum sativum	common cis-acting element in promoter and enhancer regions
Glyma.04G187400_2kb	CAAT-box	CAAAT	1836	5	-	Pisum sativum	common cis-acting element in promoter and enhancer regions
Glyma.04G187400_2kb	CAAT-box	CAAT	1975	4	+	Nicotiana glutinosa
Glyma.04G187400_2kb	CAAT-box	CAAT	1991	4	+	Nicotiana glutinosa
Glyma.04G187400_2kb	CAAT-box	CCAAT	1993	5	-	Arabidopsis thaliana	common cis-acting element in promoter and enhancer regions
Glyma.04G187400_2kb	Unnamed__1	CGTGG	1008	5	+	Zea mays
Glyma.04G187400_2kb	Unnamed__1	CGTGG	1844	5	+	Zea mays
Glyma.04G187400_2kb	MYB recognition site	CCGTTG	1411	6	-	Arabidopsis thaliana
Glyma.04G187400_2kb	G-box	TACGTG	655	6	-	Arabidopsis thaliana	cis-acting regulatory element involved in light responsiveness
Glyma.04G187400_2kb	G-box	TACGTG	1661	6	+	Arabidopsis thaliana	cis-acting regulatory element involved in light responsiveness
Glyma.04G187400_2kb	G-box	TACGTG	1684	6	+	Arabidopsis thaliana	cis-acting regulatory element involved in light responsiveness
Glyma.04G187400_2kb	G-box	TACGTG	1704	6	+	Arabidopsis thaliana	cis-acting regulatory element involved in light responsiveness
Glyma.04G187400_2kb	G-box	CACGTC	1823	6	-	Zea mays	cis-acting regulatory element involved in light responsiveness
Glyma.04G187400_2kb	G-box	CCACGTAA	1841	8	-	Brassica napus	cis-acting regulatory element involved in light responsiveness
Glyma.04G187400_2kb	G-box	TACGTG	1842	6	+	Arabidopsis thaliana	cis-acting regulatory element involved in light responsiveness
Glyma.04G187400_2kb	ATCT-motif	AATCTAATCC	1774	9	-	Pisum sativum	part of a conserved DNA module involved in light responsiveness
Glyma.04G187400_2kb	TATA-box	TATAA	40	5	-	Arabidopsis thaliana	core promoter element around -30 of transcription start
Glyma.04G187400_2kb	TATA-box	TATA	41	4	+	Arabidopsis thaliana	core promoter element around -30 of transcription start
Glyma.04G187400_2kb	TATA-box	TATAA	99	5	-	Arabidopsis thaliana	core promoter element around -30 of transcription start
Glyma.04G187400_2kb	TATA-box	TATA	100	4	+	Arabidopsis thaliana	core promoter element around -30 of transcription start
Glyma.04G187400_2kb	TATA-box	ATATAT	237	6	+	Brassica napus	core promoter element around -30 of transcription start
Glyma.04G187400_2kb	TATA-box	TATA	238	4	+	Arabidopsis thaliana	core promoter element around -30 of transcription start
Glyma.04G187400_2kb	TATA-box	ATATAA	366	6	+	Brassica oleracea	core promoter element around -30 of transcription start
Glyma.04G187400_2kb	TATA-box	TATA	367	4	+	Arabidopsis thaliana	core promoter element around -30 of transcription start
Glyma.04G187400_2kb	TATA-box	ATATAA	402	6	+	Brassica oleracea	core promoter element around -30 of transcription start
Glyma.04G187400_2kb	TATA-box	TATA	403	4	+	Arabidopsis thaliana	core promoter element around -30 of transcription start
Glyma.04G187400_2kb	TATA-box	ATTATA	474	6	+	Brassica napus	core promoter element around -30 of transcription start
Glyma.04G187400_2kb	TATA-box	TATAA	475	5	-	Arabidopsis thaliana	core promoter element around -30 of transcription start
Glyma.04G187400_2kb	TATA-box	TATA	476	4	+	Arabidopsis thaliana	core promoter element around -30 of transcription start
Glyma.04G187400_2kb	TATA-box	ATATAA	488	6	+	Brassica oleracea	core promoter element around -30 of transcription start
Glyma.04G187400_2kb	TATA-box	TATA	489	4	+	Arabidopsis thaliana	core promoter element around -30 of transcription start
Glyma.04G187400_2kb	TATA-box	ATTATA	539	6	+	Brassica napus	core promoter element around -30 of transcription start
Glyma.04G187400_2kb	TATA-box	TATAA	540	5	-	Arabidopsis thaliana	core promoter element around -30 of transcription start
Glyma.04G187400_2kb	TATA-box	TATA	541	4	+	Arabidopsis thaliana	core promoter element around -30 of transcription start
Glyma.04G187400_2kb	TATA-box	TATACA	630	6	-	Helianthus annuus	core promoter element around -30 of transcription start
Glyma.04G187400_2kb	TATA-box	TATA	632	4	+	Arabidopsis thaliana	core promoter element around -30 of transcription start
Glyma.04G187400_2kb	TATA-box	TATA	659	4	+	Arabidopsis thaliana	core promoter element around -30 of transcription start
Glyma.04G187400_2kb	TATA-box	TATAA	799	5	-	Arabidopsis thaliana	core promoter element around -30 of transcription start
Glyma.04G187400_2kb	TATA-box	TATA	800	4	+	Arabidopsis thaliana	core promoter element around -30 of transcription start
Glyma.04G187400_2kb	TATA-box	TATA	979	4	+	Arabidopsis thaliana	core promoter element around -30 of transcription start
Glyma.04G187400_2kb	TATA-box	ATTATA	1150	6	+	Brassica napus	core promoter element around -30 of transcription start
Glyma.04G187400_2kb	TATA-box	TATAA	1151	5	-	Arabidopsis thaliana	core promoter element around -30 of transcription start
Glyma.04G187400_2kb	TATA-box	TATA	1152	4	-	Arabidopsis thaliana	core promoter element around -30 of transcription start
Glyma.04G187400_2kb	TATA-box	TATAA	1208	5	-	Arabidopsis thaliana	core promoter element around -30 of transcription start
Glyma.04G187400_2kb	TATA-box	TATA	1209	4	-	Arabidopsis thaliana	core promoter element around -30 of transcription start
Glyma.04G187400_2kb	TATA-box	TATA	1268	4	-	Arabidopsis thaliana	core promoter element around -30 of transcription start
Glyma.04G187400_2kb	TATA-box	TATATTTATATTT	1352	12	-	Avena sativa	core promoter element around -30 of transcription start
Glyma.04G187400_2kb	TATA-box	TATA	1355	4	-	Arabidopsis thaliana	core promoter element around -30 of transcription start
Glyma.04G187400_2kb	TATA-box	TATA	1361	4	-	Arabidopsis thaliana	core promoter element around -30 of transcription start
Glyma.04G187400_2kb	TATA-box	TATTTAAA	1387	8	-	Arabidopsis thaliana	core promoter element around -30 of transcription start
Glyma.04G187400_2kb	TATA-box	TACAAAA	1569	7	+	Oryza sativa	core promoter element around -30 of transcription start
Glyma.04G187400_2kb	TATA-box	tcTATAAATAgg	1591	12	-	Nicotiana tabacum	core promoter element around -30 of transcription start
Glyma.04G187400_2kb	TATA-box	TATAAATA	1593	8	-	Daucus carota	core promoter element around -30 of transcription start
Glyma.04G187400_2kb	TATA-box	TATAAAT	1594	7	-	Brassica juncea	core promoter element around -30 of transcription start
Glyma.04G187400_2kb	TATA-box	TATAAA	1595	6	-	Helianthus annuus	core promoter element around -30 of transcription start
Glyma.04G187400_2kb	TATA-box	TATAA	1596	5	-	Arabidopsis thaliana	core promoter element around -30 of transcription start
Glyma.04G187400_2kb	TATA-box	TATA	1597	4	-	Arabidopsis thaliana	core promoter element around -30 of transcription start
Glyma.04G187400_2kb	TATA-box	ATATAT	1734	6	-	Brassica napus	core promoter element around -30 of transcription start
Glyma.04G187400_2kb	TATA-box	TATA	1735	4	-	Arabidopsis thaliana	core promoter element around -30 of transcription start
Glyma.04G187400_2kb	ABRE	ACGTG	655	5	-	Arabidopsis thaliana	cis-acting element involved in the abscisic acid responsiveness
Glyma.04G187400_2kb	ABRE	ACGTG	1639	5	+	Arabidopsis thaliana	cis-acting element involved in the abscisic acid responsiveness
Glyma.04G187400_2kb	ABRE	ACGTG	1662	5	+	Arabidopsis thaliana	cis-acting element involved in the abscisic acid responsiveness
Glyma.04G187400_2kb	ABRE	ACGTG	1685	5	+	Arabidopsis thaliana	cis-acting element involved in the abscisic acid responsiveness
Glyma.04G187400_2kb	ABRE	ACGTG	1705	5	+	Arabidopsis thaliana	cis-acting element involved in the abscisic acid responsiveness
Glyma.04G187400_2kb	ABRE	ACGTG	1824	5	+	Arabidopsis thaliana	cis-acting element involved in the abscisic acid responsiveness
Glyma.04G187400_2kb	ABRE	ACGTG	1831	5	+	Arabidopsis thaliana	cis-acting element involved in the abscisic acid responsiveness
Glyma.04G187400_2kb	ABRE	ACGTG	1843	5	+	Arabidopsis thaliana	cis-acting element involved in the abscisic acid responsiveness
Glyma.04G187400_2kb	E2Fb	TTTGCCGC	851	8	-	Nicotiana tabacum
Glyma.04G187400_2kb	MYC	CATTTG	68	6	-	Arabidopsis thaliana
Glyma.04G187400_2kb	MYC	CATGTG	170	6	-	Arabidopsis thaliana
Glyma.04G187400_2kb	MYC	CATTTG	201	6	-	Arabidopsis thaliana
Glyma.04G187400_2kb	MYC	CATTTG	596	6	-	Arabidopsis thaliana
Glyma.04G187400_2kb	MYC	CATGTG	808	6	-	Arabidopsis thaliana
Glyma.04G187400_2kb	MYC	CATTTG	1343	6	-	Arabidopsis thaliana
Glyma.04G187400_2kb	MYC	CAATTG	1991	6	-	Arabidopsis thaliana
Glyma.04G212200_2kb	WUN-motif	CAATTACAT	21	9	+	Nicotiana glutinosa
Glyma.04G212200_2kb	G-Box	CACGTT	1864	6	+	Pisum sativum	cis-acting regulatory element involved in light responsiveness
Glyma.04G212200_2kb	3-AF1 binding site	TAAGAGAGGAA	517	10	+	Solanum tuberosum	light responsive element
Glyma.04G212200_2kb	3-AF1 binding site	TAAGAGAGGAA	1727	10	-	Solanum tuberosum	light responsive element
Glyma.04G212200_2kb	GA-motif	ATAGATAA	276	8	-	Arabidopsis thaliana	part of a light responsive element
Glyma.04G212200_2kb	Unnamed__10	TCCACGTAGA	362	9	+	Zea mays
Glyma.04G212200_2kb	Myb	TAACTG	1450	6	+	Arabidopsis thaliana
Glyma.04G212200_2kb	ARE	AAACCA	1526	6	+	Zea mays	cis-acting regulatory element essential for the anaerobic induction
Glyma.04G212200_2kb	ARE	AAACCA	1860	6	+	Zea mays	cis-acting regulatory element essential for the anaerobic induction
Glyma.04G212200_2kb	TGA-element	AACGAC	1934	6	+	Brassica oleracea	auxin-responsive element
Glyma.04G212200_2kb	GT1-motif	GGTTAA	1075	6	-	Arabidopsis thaliana	light responsive element
Glyma.04G212200_2kb	MYB-like sequence	TAACCA	794	6	+	Arabidopsis thaliana
Glyma.04G212200_2kb	MYB-like sequence	TAACCA	1076	6	+	Arabidopsis thaliana
Glyma.04G212200_2kb	as-1	TGACG	1090	5	-	Arabidopsis thaliana
Glyma.04G212200_2kb	ERE	ATTTTAAA	242	8	-	Nicotiana glutinos
Glyma.04G212200_2kb	ERE	ATTTCATA	569	8	+	Nicotiana glutinos
Glyma.04G212200_2kb	ERE	ATTTTAAA	618	8	-	Nicotiana glutinos
Glyma.04G212200_2kb	ERE	ATTTTAAA	1321	8	+	Nicotiana glutinos
Glyma.04G212200_2kb	AT1-motif	AATTATTTTTTATT	1340	13	-	Solanum tuberosum	part of a light responsive module
Glyma.04G212200_2kb	MYB	TAACCA	794	6	+	Arabidopsis thaliana
Glyma.04G212200_2kb	MYB	TAACCA	1076	6	+	Arabidopsis thaliana
Glyma.04G212200_2kb	MYB	CAACCA	1269	6	+	Arabidopsis thaliana
Glyma.04G212200_2kb	MYB	CAACCA	1684	6	+	Arabidopsis thaliana
Glyma.04G212200_2kb		motif_sequence	367	4	-	organism	short_function
Glyma.04G212200_2kb		motif_sequence	470	4	+	organism	short_function
Glyma.04G212200_2kb		motif_sequence	498	4	-	organism	short_function
Glyma.04G212200_2kb		motif_sequence	838	4	+	organism	short_function
Glyma.04G212200_2kb		motif_sequence	909	4	+	organism	short_function
Glyma.04G212200_2kb		motif_sequence	1148	4	-	organism	short_function
Glyma.04G212200_2kb		motif_sequence	1623	4	+	organism	short_function
Glyma.04G212200_2kb		motif_sequence	1720	4	+	organism	short_function
Glyma.04G212200_2kb		motif_sequence	1806	4	+	organism	short_function
Glyma.04G212200_2kb		motif_sequence	1840	4	+	organism	short_function
Glyma.04G212200_2kb		motif_sequence	1944	4	-	organism	short_function
Glyma.04G212200_2kb	TATA	TATAAAAT	1375	8	+	Arabidopsis thaliana
Glyma.04G212200_2kb	Box 4	ATTAAT	301	6	+	Petroselinum crispum	part of a conserved DNA module involved in light responsiveness
Glyma.04G212200_2kb	Box 4	ATTAAT	657	6	+	Petroselinum crispum	part of a conserved DNA module involved in light responsiveness
Glyma.04G212200_2kb	Box 4	ATTAAT	1532	6	-	Petroselinum crispum	part of a conserved DNA module involved in light responsiveness
Glyma.04G212200_2kb	AT~TATA-box	TATATA	318	6	+	Arabidopsis thaliana
Glyma.04G212200_2kb	AT~TATA-box	TATATA	445	6	+	Arabidopsis thaliana
Glyma.04G212200_2kb	AT~TATA-box	TATATA	995	6	+	Arabidopsis thaliana
Glyma.04G212200_2kb	AT~TATA-box	TATATA	1169	6	-	Arabidopsis thaliana
Glyma.04G212200_2kb	AT~TATA-box	TATATAAA	1202	8	-	Arabidopsis thaliana
Glyma.04G212200_2kb	AT~TATA-box	TATATA	1204	6	-	Arabidopsis thaliana
Glyma.04G212200_2kb	AT~TATA-box	TATATA	1316	6	-	Arabidopsis thaliana
Glyma.04G212200_2kb	AT~TATA-box	TATATA	1373	6	-	Arabidopsis thaliana
Glyma.04G212200_2kb	AT~TATA-box	TATATA	1426	6	-	Arabidopsis thaliana
Glyma.04G212200_2kb	AT~TATA-box	TATATA	1428	6	-	Arabidopsis thaliana
Glyma.04G212200_2kb	Unnamed__8	TCCACGTAGA	362	9	+	Zea mays
Glyma.04G212200_2kb	Unnamed__4	CTCC	498	4	-	Petroselinum hortense
Glyma.04G212200_2kb	Unnamed__4	CTCC	640	4	+	Petroselinum hortense
Glyma.04G212200_2kb	Unnamed__4	CTCC	753	4	-	Petroselinum hortense
Glyma.04G212200_2kb	Unnamed__4	CTCC	937	4	-	Petroselinum hortense
Glyma.04G212200_2kb	Unnamed__4	CTCC	1676	4	-	Petroselinum hortense
Glyma.04G212200_2kb	Unnamed__4	CTCC	1773	4	+	Petroselinum hortense
Glyma.04G212200_2kb	ABRE4	CACGTA	364	6	+	Zea mays
Glyma.04G212200_2kb	ABRE4	CACGTA	678	6	+	Zea mays
Glyma.04G212200_2kb	Unnamed__6	taTAAATATct	486	10	-	Zea mays
Glyma.04G212200_2kb	TGACG-motif	TGACG	1090	5	-	Hordeum vulgare	cis-acting regulatory element involved in the MeJA-responsiveness
Glyma.04G212200_2kb	Unnamed__12	TCCACGTAGA	362	9	+	Zea mays
Glyma.04G212200_2kb	ABRE3a	TACGTG	364	6	-	Zea mays
Glyma.04G212200_2kb	ABRE3a	TACGTG	678	6	-	Zea mays
Glyma.04G212200_2kb	CAAT-box	CAAT	21	4	+	Nicotiana glutinosa
Glyma.04G212200_2kb	CAAT-box	CAAT	33	4	+	Nicotiana glutinosa
Glyma.04G212200_2kb	CAAT-box	CAAT	44	4	+	Nicotiana glutinosa
Glyma.04G212200_2kb	CAAT-box	CAAT	46	4	-	Nicotiana glutinosa
Glyma.04G212200_2kb	CAAT-box	CAAT	66	4	+	Nicotiana glutinosa
Glyma.04G212200_2kb	CAAT-box	CAAT	92	4	-	Nicotiana glutinosa
Glyma.04G212200_2kb	CAAT-box	CAAAT	97	5	-	Pisum sativum	common cis-acting element in promoter and enhancer regions
Glyma.04G212200_2kb	CAAT-box	CAAAT	173	5	-	Pisum sativum	common cis-acting element in promoter and enhancer regions
Glyma.04G212200_2kb	CAAT-box	CAAAT	358	5	+	Pisum sativum	common cis-acting element in promoter and enhancer regions
Glyma.04G212200_2kb	CAAT-box	CAAT	389	4	+	Nicotiana glutinosa
Glyma.04G212200_2kb	CAAT-box	CAAAT	391	5	-	Pisum sativum	common cis-acting element in promoter and enhancer regions
Glyma.04G212200_2kb	CAAT-box	CAAAT	478	5	+	Pisum sativum	common cis-acting element in promoter and enhancer regions
Glyma.04G212200_2kb	CAAT-box	CAAAT	481	5	-	Pisum sativum	common cis-acting element in promoter and enhancer regions
Glyma.04G212200_2kb	CAAT-box	CAAAT	614	5	+	Pisum sativum	common cis-acting element in promoter and enhancer regions
Glyma.04G212200_2kb	CAAT-box	CAAT	646	4	+	Nicotiana glutinosa
Glyma.04G212200_2kb	CAAT-box	CAAAT	709	5	+	Pisum sativum	common cis-acting element in promoter and enhancer regions
Glyma.04G212200_2kb	CAAT-box	CAAT	718	4	+	Nicotiana glutinosa
Glyma.04G212200_2kb	CAAT-box	CCAAT	750	5	-	Arabidopsis thaliana	common cis-acting element in promoter and enhancer regions
Glyma.04G212200_2kb	CAAT-box	CAAT	820	4	+	Nicotiana glutinosa
Glyma.04G212200_2kb	CAAT-box	CAAT	866	4	+	Nicotiana glutinosa
Glyma.04G212200_2kb	CAAT-box	CAAAT	887	5	+	Pisum sativum	common cis-acting element in promoter and enhancer regions
Glyma.04G212200_2kb	CAAT-box	CAAT	893	4	+	Nicotiana glutinosa
Glyma.04G212200_2kb	CAAT-box	CAAT	919	4	-	Nicotiana glutinosa
Glyma.04G212200_2kb	CAAT-box	CAAT	933	4	+	Nicotiana glutinosa
Glyma.04G212200_2kb	CAAT-box	CAAT	1022	4	-	Nicotiana glutinosa
Glyma.04G212200_2kb	CAAT-box	CAAAT	1198	5	+	Pisum sativum	common cis-acting element in promoter and enhancer regions
Glyma.04G212200_2kb	CAAT-box	CCAAT	1234	5	+	Arabidopsis thaliana	common cis-acting element in promoter and enhancer regions
Glyma.04G212200_2kb	CAAT-box	CAAT	1235	4	+	Nicotiana glutinosa
Glyma.04G212200_2kb	CAAT-box	CAAT	1241	4	+	Nicotiana glutinosa
Glyma.04G212200_2kb	CAAT-box	CAAAT	1422	5	+	Pisum sativum	common cis-acting element in promoter and enhancer regions
Glyma.04G212200_2kb	CAAT-box	CAAAT	1458	5	-	Pisum sativum	common cis-acting element in promoter and enhancer regions
Glyma.04G212200_2kb	CAAT-box	CAAT	1471	4	+	Nicotiana glutinosa
Glyma.04G212200_2kb	CAAT-box	CCAAT	1529	5	+	Arabidopsis thaliana	common cis-acting element in promoter and enhancer regions
Glyma.04G212200_2kb	CAAT-box	CAAT	1530	4	+	Nicotiana glutinosa
Glyma.04G212200_2kb	CAAT-box	CAAAT	1548	5	+	Pisum sativum	common cis-acting element in promoter and enhancer regions
Glyma.04G212200_2kb	CAAT-box	CAAAT	1590	5	+	Pisum sativum	common cis-acting element in promoter and enhancer regions
Glyma.04G212200_2kb	CAAT-box	CCAAT	1673	5	-	Arabidopsis thaliana	common cis-acting element in promoter and enhancer regions
Glyma.04G212200_2kb	CAAT-box	CAAT	1758	4	+	Nicotiana glutinosa
Glyma.04G212200_2kb	CAAT-box	CCAAT	1845	5	+	Arabidopsis thaliana	common cis-acting element in promoter and enhancer regions
Glyma.04G212200_2kb	CAAT-box	CAAT	1846	4	+	Nicotiana glutinosa
Glyma.04G212200_2kb	CAAT-box	CAAAT	1884	5	-	Pisum sativum	common cis-acting element in promoter and enhancer regions
Glyma.04G212200_2kb	CAAT-box	CAAT	1901	4	+	Nicotiana glutinosa
Glyma.04G212200_2kb	CAAT-box	CAAAT	1910	5	-	Pisum sativum	common cis-acting element in promoter and enhancer regions
Glyma.04G212200_2kb	CAAT-box	CCAAT	1940	5	-	Arabidopsis thaliana	common cis-acting element in promoter and enhancer regions
Glyma.04G212200_2kb	CAAT-box	CAAT	1992	4	-	Nicotiana glutinosa
Glyma.04G212200_2kb	Unnamed__1	CGTGG	1863	5	-	Zea mays
Glyma.04G212200_2kb	ACE	GACACGTATG	1509	9	+	Petroselinum crispum	cis-acting element involved in light responsiveness
Glyma.04G212200_2kb	ATC-motif	AGTAATCT	133	8	+	Spinacia oleracea	part of a conserved DNA module involved in light responsiveness
Glyma.04G212200_2kb	G-box	TACGTG	364	6	-	Arabidopsis thaliana	cis-acting regulatory element involved in light responsiveness
Glyma.04G212200_2kb	G-box	TACGTG	678	6	-	Arabidopsis thaliana	cis-acting regulatory element involved in light responsiveness
Glyma.04G212200_2kb	Unnamed__14	TCCACGTAGA	362	9	+	Zea mays
Glyma.04G212200_2kb	TATA-box	TATATAA	317	7	-	Arabidopsis thaliana	core promoter element around -30 of transcription start
Glyma.04G212200_2kb	TATA-box	TATATA	318	6	+	Arabidopsis thaliana	core promoter element around -30 of transcription start
Glyma.04G212200_2kb	TATA-box	ATATAA	319	6	+	Brassica oleracea	core promoter element around -30 of transcription start
Glyma.04G212200_2kb	TATA-box	TATA	320	4	+	Arabidopsis thaliana	core promoter element around -30 of transcription start
Glyma.04G212200_2kb	TATA-box	TATA	417	4	+	Arabidopsis thaliana	core promoter element around -30 of transcription start
Glyma.04G212200_2kb	TATA-box	ATATAT	444	6	+	Brassica napus	core promoter element around -30 of transcription start
Glyma.04G212200_2kb	TATA-box	TATATA	445	6	+	Arabidopsis thaliana	core promoter element around -30 of transcription start
Glyma.04G212200_2kb	TATA-box	TATA	447	4	+	Arabidopsis thaliana	core promoter element around -30 of transcription start
Glyma.04G212200_2kb	TATA-box	ATATAT	466	6	+	Brassica napus	core promoter element around -30 of transcription start
Glyma.04G212200_2kb	TATA-box	TATA	467	4	+	Arabidopsis thaliana	core promoter element around -30 of transcription start
Glyma.04G212200_2kb	TATA-box	TATAAAT	490	7	-	Brassica juncea	core promoter element around -30 of transcription start
Glyma.04G212200_2kb	TATA-box	TATAAA	491	6	-	Helianthus annuus	core promoter element around -30 of transcription start
Glyma.04G212200_2kb	TATA-box	TATAA	492	5	-	Arabidopsis thaliana	core promoter element around -30 of transcription start
Glyma.04G212200_2kb	TATA-box	TATA	493	4	+	Arabidopsis thaliana	core promoter element around -30 of transcription start
Glyma.04G212200_2kb	TATA-box	TATAAATA	558	8	-	Daucus carota	core promoter element around -30 of transcription start
Glyma.04G212200_2kb	TATA-box	TATAAAT	559	7	-	Brassica juncea	core promoter element around -30 of transcription start
Glyma.04G212200_2kb	TATA-box	TATAAA	560	6	-	Helianthus annuus	core promoter element around -30 of transcription start
Glyma.04G212200_2kb	TATA-box	TATAA	561	5	-	Arabidopsis thaliana	core promoter element around -30 of transcription start
Glyma.04G212200_2kb	TATA-box	TATA	562	4	+	Arabidopsis thaliana	core promoter element around -30 of transcription start
Glyma.04G212200_2kb	TATA-box	TATA	604	4	+	Arabidopsis thaliana	core promoter element around -30 of transcription start
Glyma.04G212200_2kb	TATA-box	ATTATA	683	6	+	Brassica napus	core promoter element around -30 of transcription start
Glyma.04G212200_2kb	TATA-box	TATAA	684	5	-	Arabidopsis thaliana	core promoter element around -30 of transcription start
Glyma.04G212200_2kb	TATA-box	TATA	685	4	+	Arabidopsis thaliana	core promoter element around -30 of transcription start
Glyma.04G212200_2kb	TATA-box	ATATAA	720	6	+	Brassica oleracea	core promoter element around -30 of transcription start
Glyma.04G212200_2kb	TATA-box	TATA	721	4	+	Arabidopsis thaliana	core promoter element around -30 of transcription start
Glyma.04G212200_2kb	TATA-box	TACAAAA	759	7	-	Oryza sativa	core promoter element around -30 of transcription start
Glyma.04G212200_2kb	TATA-box	ATTATA	993	6	+	Brassica napus	core promoter element around -30 of transcription start
Glyma.04G212200_2kb	TATA-box	TATATAA	994	7	-	Arabidopsis thaliana	core promoter element around -30 of transcription start
Glyma.04G212200_2kb	TATA-box	TATATA	995	6	+	Arabidopsis thaliana	core promoter element around -30 of transcription start
Glyma.04G212200_2kb	TATA-box	ATATAA	996	6	+	Brassica oleracea	core promoter element around -30 of transcription start
Glyma.04G212200_2kb	TATA-box	TATA	997	4	+	Arabidopsis thaliana	core promoter element around -30 of transcription start
Glyma.04G212200_2kb	TATA-box	ATATAT	1047	6	-	Brassica napus	core promoter element around -30 of transcription start
Glyma.04G212200_2kb	TATA-box	TATA	1048	4	-	Arabidopsis thaliana	core promoter element around -30 of transcription start
Glyma.04G212200_2kb	TATA-box	ATTATA	1051	6	+	Brassica napus	core promoter element around -30 of transcription start
Glyma.04G212200_2kb	TATA-box	TATAA	1052	5	-	Arabidopsis thaliana	core promoter element around -30 of transcription start
Glyma.04G212200_2kb	TATA-box	TATA	1053	4	-	Arabidopsis thaliana	core promoter element around -30 of transcription start
Glyma.04G212200_2kb	TATA-box	ATTATA	1058	6	+	Brassica napus	core promoter element around -30 of transcription start
Glyma.04G212200_2kb	TATA-box	TATAA	1059	5	-	Arabidopsis thaliana	core promoter element around -30 of transcription start
Glyma.04G212200_2kb	TATA-box	TATA	1060	4	-	Arabidopsis thaliana	core promoter element around -30 of transcription start
Glyma.04G212200_2kb	TATA-box	ATATAA	1067	6	+	Brassica oleracea	core promoter element around -30 of transcription start
Glyma.04G212200_2kb	TATA-box	TATA	1068	4	-	Arabidopsis thaliana	core promoter element around -30 of transcription start
Glyma.04G212200_2kb	TATA-box	TATACA	1167	6	-	Helianthus annuus	core promoter element around -30 of transcription start
Glyma.04G212200_2kb	TATA-box	TATATA	1169	6	-	Arabidopsis thaliana	core promoter element around -30 of transcription start
Glyma.04G212200_2kb	TATA-box	TATA	1171	4	-	Arabidopsis thaliana	core promoter element around -30 of transcription start
Glyma.04G212200_2kb	TATA-box	taTATAAAtc	1200	9	-	Arabidopsis thaliana	core promoter element around -30 of transcription start
Glyma.04G212200_2kb	TATA-box	TATAAAT	1201	7	-	Brassica juncea	core promoter element around -30 of transcription start
Glyma.04G212200_2kb	TATA-box	TATAAA	1202	6	-	Helianthus annuus	core promoter element around -30 of transcription start
Glyma.04G212200_2kb	TATA-box	TATATAA	1203	7	-	Arabidopsis thaliana	core promoter element around -30 of transcription start
Glyma.04G212200_2kb	TATA-box	TATATA	1204	6	-	Arabidopsis thaliana	core promoter element around -30 of transcription start
Glyma.04G212200_2kb	TATA-box	ATATAT	1205	6	-	Brassica napus	core promoter element around -30 of transcription start
Glyma.04G212200_2kb	TATA-box	TATA	1206	4	-	Arabidopsis thaliana	core promoter element around -30 of transcription start
Glyma.04G212200_2kb	TATA-box	TATTTAAA	1208	8	+	Arabidopsis thaliana	core promoter element around -30 of transcription start
Glyma.04G212200_2kb	TATA-box	TATTTAAA	1210	8	-	Arabidopsis thaliana	core promoter element around -30 of transcription start
Glyma.04G212200_2kb	TATA-box	ATATAA	1215	6	+	Brassica oleracea	core promoter element around -30 of transcription start
Glyma.04G212200_2kb	TATA-box	TATA	1216	4	-	Arabidopsis thaliana	core promoter element around -30 of transcription start
Glyma.04G212200_2kb	TATA-box	TATA	1281	4	-	Arabidopsis thaliana	core promoter element around -30 of transcription start
Glyma.04G212200_2kb	TATA-box	TATTTAAA	1297	8	-	Arabidopsis thaliana	core promoter element around -30 of transcription start
Glyma.04G212200_2kb	TATA-box	ATATAT	1302	6	-	Brassica napus	core promoter element around -30 of transcription start
Glyma.04G212200_2kb	TATA-box	TATA	1303	4	-	Arabidopsis thaliana	core promoter element around -30 of transcription start
Glyma.04G212200_2kb	TATA-box	ATTATA	1314	6	+	Brassica napus	core promoter element around -30 of transcription start
Glyma.04G212200_2kb	TATA-box	TATATAA	1315	7	-	Arabidopsis thaliana	core promoter element around -30 of transcription start
Glyma.04G212200_2kb	TATA-box	TATATA	1316	6	-	Arabidopsis thaliana	core promoter element around -30 of transcription start
Glyma.04G212200_2kb	TATA-box	ATATAT	1317	6	-	Brassica napus	core promoter element around -30 of transcription start
Glyma.04G212200_2kb	TATA-box	TATA	1318	4	-	Arabidopsis thaliana	core promoter element around -30 of transcription start
Glyma.04G212200_2kb	TATA-box	TATTTAAA	1323	8	-	Arabidopsis thaliana	core promoter element around -30 of transcription start
Glyma.04G212200_2kb	TATA-box	ATATAA	1328	6	+	Brassica oleracea	core promoter element around -30 of transcription start
Glyma.04G212200_2kb	TATA-box	TATA	1329	4	-	Arabidopsis thaliana	core promoter element around -30 of transcription start
Glyma.04G212200_2kb	TATA-box	TATAAATA	1336	8	-	Daucus carota	core promoter element around -30 of transcription start
Glyma.04G212200_2kb	TATA-box	TATAAAT	1337	7	-	Brassica juncea	core promoter element around -30 of transcription start
Glyma.04G212200_2kb	TATA-box	TATAAA	1338	6	-	Helianthus annuus	core promoter element around -30 of transcription start
Glyma.04G212200_2kb	TATA-box	TATAA	1339	5	-	Arabidopsis thaliana	core promoter element around -30 of transcription start
Glyma.04G212200_2kb	TATA-box	TATA	1340	4	-	Arabidopsis thaliana	core promoter element around -30 of transcription start
Glyma.04G212200_2kb	TATA-box	ATTATA	1358	6	+	Brassica napus	core promoter element around -30 of transcription start
Glyma.04G212200_2kb	TATA-box	TATAA	1359	5	-	Arabidopsis thaliana	core promoter element around -30 of transcription start
Glyma.04G212200_2kb	TATA-box	TATA	1360	4	-	Arabidopsis thaliana	core promoter element around -30 of transcription start
Glyma.04G212200_2kb	TATA-box	ATTATA	1371	6	+	Brassica napus	core promoter element around -30 of transcription start
Glyma.04G212200_2kb	TATA-box	TATATAA	1372	7	-	Arabidopsis thaliana	core promoter element around -30 of transcription start
Glyma.04G212200_2kb	TATA-box	TATATA	1373	6	-	Arabidopsis thaliana	core promoter element around -30 of transcription start
Glyma.04G212200_2kb	TATA-box	ATATAA	1374	6	+	Brassica oleracea	core promoter element around -30 of transcription start
Glyma.04G212200_2kb	TATA-box	TATA	1375	4	-	Arabidopsis thaliana	core promoter element around -30 of transcription start
Glyma.04G212200_2kb	TATA-box	TATAA	1417	5	-	Arabidopsis thaliana	core promoter element around -30 of transcription start
Glyma.04G212200_2kb	TATA-box	TATA	1418	4	-	Arabidopsis thaliana	core promoter element around -30 of transcription start
Glyma.04G212200_2kb	TATA-box	ATATAT	1425	6	-	Brassica napus	core promoter element around -30 of transcription start
Glyma.04G212200_2kb	TATA-box	TATATA	1426	6	-	Arabidopsis thaliana	core promoter element around -30 of transcription start
Glyma.04G212200_2kb	TATA-box	ATATAT	1427	6	-	Brassica napus	core promoter element around -30 of transcription start
Glyma.04G212200_2kb	TATA-box	TATATA	1428	6	-	Arabidopsis thaliana	core promoter element around -30 of transcription start
Glyma.04G212200_2kb	TATA-box	ATATAT	1429	6	-	Brassica napus	core promoter element around -30 of transcription start
Glyma.04G212200_2kb	TATA-box	TATA	1430	4	-	Arabidopsis thaliana	core promoter element around -30 of transcription start
Glyma.04G212200_2kb	TATA-box	TATAA	1777	5	-	Arabidopsis thaliana	core promoter element around -30 of transcription start
Glyma.04G212200_2kb	TATA-box	TATA	1778	4	-	Arabidopsis thaliana	core promoter element around -30 of transcription start
Glyma.04G212200_2kb	TATA-box	TATA	1952	4	-	Arabidopsis thaliana	core promoter element around -30 of transcription start
Glyma.04G212200_2kb	ABRE	ACGTG	364	5	-	Arabidopsis thaliana	cis-acting element involved in the abscisic acid responsiveness
Glyma.04G212200_2kb	ABRE	ACGTG	678	5	-	Arabidopsis thaliana	cis-acting element involved in the abscisic acid responsiveness
Glyma.04G212200_2kb	ABRE	ACGTG	1864	5	-	Arabidopsis thaliana	cis-acting element involved in the abscisic acid responsiveness
Glyma.04G212200_2kb	AE-box	AGAAACAA	39	8	+	Arabidopsis thaliana	part of a module for light response
Glyma.04G212200_2kb	CGTCA-motif	CGTCA	1090	5	+	Hordeum vulgare	cis-acting regulatory element involved in the MeJA-responsiveness
Glyma.04G212200_2kb	TCCC-motif	TCTCCCT	496	7	-	Spinacia oleracea	part of a light responsive element
Glyma.04G212200_2kb	MYC	CAATTG	44	6	+	Arabidopsis thaliana
Glyma.04G212200_2kb	MYC	CATGTG	1440	6	-	Arabidopsis thaliana
Glyma.04G212200_2kb	MYC	CATTTG	1883	6	+	Arabidopsis thaliana
Glyma.04G212200_2kb	MYC	CATTTG	1909	6	+	Arabidopsis thaliana
Glyma.05G153700_2kb	Unnamed__12	TCCACGTAGA	1652	9	-	Zea mays
Glyma.05G153700_2kb	STRE	AGGGG	244	5	-	Arabidopsis thaliana
Glyma.05G153700_2kb	TATC-box	TATCCCA	218	7	+	Oryza sativa	cis-acting element involved in gibberellin-responsiveness
Glyma.05G153700_2kb	G-box	CACGTC	1215	6	-	Zea mays	cis-acting regulatory element involved in light responsiveness
Glyma.05G153700_2kb	Unnamed__14	TCCACGTAGA	1652	9	-	Zea mays
Glyma.05G153700_2kb	CAAT-box	CAAAT	65	5	-	Pisum sativum	common cis-acting element in promoter and enhancer regions
Glyma.05G153700_2kb	CAAT-box	CAAT	203	4	+	Nicotiana glutinosa
Glyma.05G153700_2kb	CAAT-box	CCAAT	237	5	-	Arabidopsis thaliana	common cis-acting element in promoter and enhancer regions
Glyma.05G153700_2kb	CAAT-box	CCAAT	270	5	-	Arabidopsis thaliana	common cis-acting element in promoter and enhancer regions
Glyma.05G153700_2kb	CAAT-box	CAAT	296	4	-	Nicotiana glutinosa
Glyma.05G153700_2kb	CAAT-box	CAAT	480	4	-	Nicotiana glutinosa
Glyma.05G153700_2kb	CAAT-box	CAAT	507	4	-	Nicotiana glutinosa
Glyma.05G153700_2kb	CAAT-box	CAAT	578	4	+	Nicotiana glutinosa
Glyma.05G153700_2kb	CAAT-box	CAAAT	668	5	-	Pisum sativum	common cis-acting element in promoter and enhancer regions
Glyma.05G153700_2kb	CAAT-box	CAAAT	683	5	-	Pisum sativum	common cis-acting element in promoter and enhancer regions
Glyma.05G153700_2kb	CAAT-box	CAAAT	858	5	+	Pisum sativum	common cis-acting element in promoter and enhancer regions
Glyma.05G153700_2kb	CAAT-box	CAAAT	989	5	-	Pisum sativum	common cis-acting element in promoter and enhancer regions
Glyma.05G153700_2kb	CAAT-box	CAAAT	1077	5	+	Pisum sativum	common cis-acting element in promoter and enhancer regions
Glyma.05G153700_2kb	CAAT-box	CAAT	1104	4	-	Nicotiana glutinosa
Glyma.05G153700_2kb	CAAT-box	CAAT	1209	4	-	Nicotiana glutinosa
Glyma.05G153700_2kb	CAAT-box	CAAT	1304	4	-	Nicotiana glutinosa
Glyma.05G153700_2kb	CAAT-box	CAAT	1441	4	+	Nicotiana glutinosa
Glyma.05G153700_2kb	CAAT-box	CAAT	1579	4	-	Nicotiana glutinosa
Glyma.05G153700_2kb	CAAT-box	CAAT	1711	4	-	Nicotiana glutinosa
Glyma.05G153700_2kb	CAAT-box	CAAT	1755	4	-	Nicotiana glutinosa
Glyma.05G153700_2kb	CAAT-box	CAAT	1846	4	+	Nicotiana glutinosa
Glyma.05G153700_2kb	CAAT-box	CCAAT	1900	5	+	Arabidopsis thaliana	common cis-acting element in promoter and enhancer regions
Glyma.05G153700_2kb	CAAT-box	CAAT	1901	4	+	Nicotiana glutinosa
Glyma.05G153700_2kb	CAAT-box	CAAT	1949	4	-	Nicotiana glutinosa
Glyma.05G153700_2kb	CAAT-box	CAAT	1988	4	-	Nicotiana glutinosa
Glyma.05G153700_2kb	Unnamed__1	CGTGG	1775	5	+	Zea mays
Glyma.05G153700_2kb	GARE-motif	TCTGTTG	1281	7	-	Brassica oleracea	gibberellin-responsive element
Glyma.05G153700_2kb	GARE-motif	TCTGTTG	1808	7	+	Brassica oleracea	gibberellin-responsive element
Glyma.05G153700_2kb	AT-rich sequence	TAAAATACT	1427	9	-	Pisum sativum	element for maximal elicitor-mediated activation (2copies)
Glyma.05G153700_2kb	TATA-box	TATAAAA	72	7	-	Pisum sativum	core promoter element around -30 of transcription start
Glyma.05G153700_2kb	TATA-box	TATAAA	73	6	-	Helianthus annuus	core promoter element around -30 of transcription start
Glyma.05G153700_2kb	TATA-box	TATAA	74	5	-	Arabidopsis thaliana	core promoter element around -30 of transcription start
Glyma.05G153700_2kb	TATA-box	TATA	75	4	+	Arabidopsis thaliana	core promoter element around -30 of transcription start
Glyma.05G153700_2kb	TATA-box	TATAAAA	134	7	-	Pisum sativum	core promoter element around -30 of transcription start
Glyma.05G153700_2kb	TATA-box	TATAAA	135	6	-	Helianthus annuus	core promoter element around -30 of transcription start
Glyma.05G153700_2kb	TATA-box	TATAA	136	5	-	Arabidopsis thaliana	core promoter element around -30 of transcription start
Glyma.05G153700_2kb	TATA-box	TATA	137	4	+	Arabidopsis thaliana	core promoter element around -30 of transcription start
Glyma.05G153700_2kb	TATA-box	TACAAAA	206	7	-	Oryza sativa	core promoter element around -30 of transcription start
Glyma.05G153700_2kb	TATA-box	TATACA	209	6	-	Helianthus annuus	core promoter element around -30 of transcription start
Glyma.05G153700_2kb	TATA-box	TATA	211	4	+	Arabidopsis thaliana	core promoter element around -30 of transcription start
Glyma.05G153700_2kb	TATA-box	ATATAA	265	6	+	Brassica oleracea	core promoter element around -30 of transcription start
Glyma.05G153700_2kb	TATA-box	TATA	266	4	+	Arabidopsis thaliana	core promoter element around -30 of transcription start
Glyma.05G153700_2kb	TATA-box	ATATAT	333	6	+	Brassica napus	core promoter element around -30 of transcription start
Glyma.05G153700_2kb	TATA-box	TATATA	334	6	+	Arabidopsis thaliana	core promoter element around -30 of transcription start
Glyma.05G153700_2kb	TATA-box	ATATAA	335	6	+	Brassica oleracea	core promoter element around -30 of transcription start
Glyma.05G153700_2kb	TATA-box	TATA	336	4	+	Arabidopsis thaliana	core promoter element around -30 of transcription start
Glyma.05G153700_2kb	TATA-box	TACAAAA	380	7	-	Oryza sativa	core promoter element around -30 of transcription start
Glyma.05G153700_2kb	TATA-box	TATTTAAA	519	8	+	Arabidopsis thaliana	core promoter element around -30 of transcription start
Glyma.05G153700_2kb	TATA-box	TATATAA	533	7	-	Arabidopsis thaliana	core promoter element around -30 of transcription start
Glyma.05G153700_2kb	TATA-box	TATATA	534	6	+	Arabidopsis thaliana	core promoter element around -30 of transcription start
Glyma.05G153700_2kb	TATA-box	TATA	536	4	+	Arabidopsis thaliana	core promoter element around -30 of transcription start
Glyma.05G153700_2kb	TATA-box	TATA	916	4	+	Arabidopsis thaliana	core promoter element around -30 of transcription start
Glyma.05G153700_2kb	TATA-box	TACAAAA	930	7	-	Oryza sativa	core promoter element around -30 of transcription start
Glyma.05G153700_2kb	TATA-box	ccTATAAAaa	947	9	+	Arabidopsis thaliana	core promoter element around -30 of transcription start
Glyma.05G153700_2kb	TATA-box	TATACA	1106	6	-	Helianthus annuus	core promoter element around -30 of transcription start
Glyma.05G153700_2kb	TATA-box	TATA	1108	4	-	Arabidopsis thaliana	core promoter element around -30 of transcription start
Glyma.05G153700_2kb	TATA-box	ATATAT	1123	6	-	Brassica napus	core promoter element around -30 of transcription start
Glyma.05G153700_2kb	TATA-box	TATATA	1124	6	-	Arabidopsis thaliana	core promoter element around -30 of transcription start
Glyma.05G153700_2kb	TATA-box	ATATAA	1125	6	+	Brassica oleracea	core promoter element around -30 of transcription start
Glyma.05G153700_2kb	TATA-box	TATA	1126	4	-	Arabidopsis thaliana	core promoter element around -30 of transcription start
Glyma.05G153700_2kb	TATA-box	TATA	1139	4	-	Arabidopsis thaliana	core promoter element around -30 of transcription start
Glyma.05G153700_2kb	TATA-box	TATTTAAA	1260	8	-	Arabidopsis thaliana	core promoter element around -30 of transcription start
Glyma.05G153700_2kb	TATA-box	ATATAA	1265	6	+	Brassica oleracea	core promoter element around -30 of transcription start
Glyma.05G153700_2kb	TATA-box	TATA	1266	4	-	Arabidopsis thaliana	core promoter element around -30 of transcription start
Glyma.05G153700_2kb	TATA-box	ATTATA	1318	6	+	Brassica napus	core promoter element around -30 of transcription start
Glyma.05G153700_2kb	TATA-box	TATAA	1319	5	-	Arabidopsis thaliana	core promoter element around -30 of transcription start
Glyma.05G153700_2kb	TATA-box	TATA	1320	4	-	Arabidopsis thaliana	core promoter element around -30 of transcription start
Glyma.05G153700_2kb	TATA-box	TATA	1371	4	-	Arabidopsis thaliana	core promoter element around -30 of transcription start
Glyma.05G153700_2kb	TATA-box	TATAAAA	1397	7	-	Pisum sativum	core promoter element around -30 of transcription start
Glyma.05G153700_2kb	TATA-box	TATAAA	1398	6	-	Helianthus annuus	core promoter element around -30 of transcription start
Glyma.05G153700_2kb	TATA-box	TATAA	1399	5	-	Arabidopsis thaliana	core promoter element around -30 of transcription start
Glyma.05G153700_2kb	TATA-box	TATA	1400	4	-	Arabidopsis thaliana	core promoter element around -30 of transcription start
Glyma.05G153700_2kb	TATA-box	TATA	1456	4	-	Arabidopsis thaliana	core promoter element around -30 of transcription start
Glyma.05G153700_2kb	TATA-box	TATA	1525	4	-	Arabidopsis thaliana	core promoter element around -30 of transcription start
Glyma.05G153700_2kb	TATA-box	TATA	1569	4	-	Arabidopsis thaliana	core promoter element around -30 of transcription start
Glyma.05G153700_2kb	TATA-box	ccTATAAAaa	1587	9	-	Arabidopsis thaliana	core promoter element around -30 of transcription start
Glyma.05G153700_2kb	TATA-box	TATA	1608	4	-	Arabidopsis thaliana	core promoter element around -30 of transcription start
Glyma.05G153700_2kb	TATA-box	TATA	1628	4	-	Arabidopsis thaliana	core promoter element around -30 of transcription start
Glyma.05G153700_2kb	TATA-box	TATATA	1666	6	-	Arabidopsis thaliana	core promoter element around -30 of transcription start
Glyma.05G153700_2kb	TATA-box	TATA	1668	4	-	Arabidopsis thaliana	core promoter element around -30 of transcription start
Glyma.05G153700_2kb	TATA-box	ATATAT	1707	6	-	Brassica napus	core promoter element around -30 of transcription start
Glyma.05G153700_2kb	TATA-box	TATA	1708	4	-	Arabidopsis thaliana	core promoter element around -30 of transcription start
Glyma.05G153700_2kb	TATA-box	TATA	1723	4	-	Arabidopsis thaliana	core promoter element around -30 of transcription start
Glyma.05G153700_2kb	TATA-box	TAAAGATT	1734	8	+	Arabidopsis thaliana	core promoter element around -30 of transcription start
Glyma.05G153700_2kb	TATA-box	TATA	1934	4	-	Arabidopsis thaliana	core promoter element around -30 of transcription start
Glyma.05G153700_2kb	ABRE	ACGTG	1216	5	+	Arabidopsis thaliana	cis-acting element involved in the abscisic acid responsiveness
Glyma.05G153700_2kb	MYC	CATGTG	141	6	-	Arabidopsis thaliana
Glyma.05G153700_2kb	MYC	CATTTG	858	6	-	Arabidopsis thaliana
Glyma.05G153700_2kb	F-box	CTATTCTCATT	1957	10	+	Lycopersicon esculentum
Glyma.05G153700_2kb	GA-motif	ATAGATAA	321	8	-	Arabidopsis thaliana	part of a light responsive element
Glyma.05G153700_2kb	GA-motif	ATAGATAA	641	8	-	Arabidopsis thaliana	part of a light responsive element
Glyma.05G153700_2kb	O2-site	GTTGACGTGA	1212	9	+	Zea mays	cis-acting regulatory element involved in zein metabolism regulation
Glyma.05G153700_2kb	WUN-motif	AAATTTCTT	736	9	-	Nicotiana glutinosa
Glyma.05G153700_2kb	WUN-motif	AAATTACTA	1089	9	+	Nicotiana glutinosa
Glyma.05G153700_2kb	WUN-motif	AAATTTCTT	1271	9	-	Nicotiana glutinosa
Glyma.05G153700_2kb	MYB-like sequence	TAACCA	628	6	-	Arabidopsis thaliana
Glyma.05G153700_2kb	MYB-like sequence	TAACCA	1481	6	-	Arabidopsis thaliana
Glyma.05G153700_2kb	ERE	ATTTTAAA	1298	8	-	Nicotiana glutinos
Glyma.05G153700_2kb	AT1-motif	AATTATTTTTTATT	309	13	+	Solanum tuberosum	part of a light responsive module
Glyma.05G153700_2kb	Unnamed__10	TCCACGTAGA	1652	9	-	Zea mays
Glyma.05G153700_2kb	MBS	CAACTG	1182	6	-	Arabidopsis thaliana	MYB binding site involved in drought-inducibility
Glyma.05G153700_2kb	ARE	AAACCA	473	6	-	Zea mays	cis-acting regulatory element essential for the anaerobic induction
Glyma.05G153700_2kb	ARE	AAACCA	606	6	+	Zea mays	cis-acting regulatory element essential for the anaerobic induction
Glyma.05G153700_2kb	ARE	AAACCA	622	6	-	Zea mays	cis-acting regulatory element essential for the anaerobic induction
Glyma.05G153700_2kb	Myb	TAACTG	1110	6	+	Arabidopsis thaliana
Glyma.05G153700_2kb	Myb	CAACTG	1182	6	-	Arabidopsis thaliana
Glyma.05G153700_2kb	AT~TATA-box	TATATA	334	6	+	Arabidopsis thaliana
Glyma.05G153700_2kb	AT~TATA-box	TATATA	534	6	+	Arabidopsis thaliana
Glyma.05G153700_2kb	AT~TATA-box	TATATA	1124	6	-	Arabidopsis thaliana
Glyma.05G153700_2kb	AT~TATA-box	TATATA	1666	6	-	Arabidopsis thaliana
Glyma.05G153700_2kb	TCA-element	CCATCTTTTT	1873	9	-	Nicotiana tabacum	cis-acting element involved in salicylic acid responsiveness
Glyma.05G153700_2kb	Unnamed__8	TCCACGTAGA	1652	9	-	Zea mays
Glyma.05G153700_2kb	Unnamed__4	CTCC	39	4	+	Petroselinum hortense
Glyma.05G153700_2kb	Unnamed__4	CTCC	46	4	+	Petroselinum hortense
Glyma.05G153700_2kb	Unnamed__4	CTCC	180	4	-	Petroselinum hortense
Glyma.05G153700_2kb	Unnamed__4	CTCC	260	4	+	Petroselinum hortense
Glyma.05G153700_2kb	Unnamed__4	CTCC	1971	4	+	Petroselinum hortense
Glyma.05G153700_2kb	MYB	TAACCA	628	6	-	Arabidopsis thaliana
Glyma.05G153700_2kb	MYB	CAACAG	1281	6	+	Arabidopsis thaliana
Glyma.05G153700_2kb	MYB	TAACCA	1481	6	-	Arabidopsis thaliana
Glyma.05G153700_2kb	MYB	CAACAG	1809	6	-	Arabidopsis thaliana
Glyma.05G153700_2kb		motif_sequence	224	4	+	organism	short_function
Glyma.05G153700_2kb		motif_sequence	231	4	-	organism	short_function
Glyma.05G153700_2kb		motif_sequence	496	4	-	organism	short_function
Glyma.05G153700_2kb		motif_sequence	633	4	+	organism	short_function
Glyma.05G153700_2kb		motif_sequence	1009	4	+	organism	short_function
Glyma.05G153700_2kb		motif_sequence	1168	4	+	organism	short_function
Glyma.05G153700_2kb		motif_sequence	1188	4	-	organism	short_function
Glyma.05G153700_2kb		motif_sequence	1551	4	+	organism	short_function
Glyma.05G153700_2kb		motif_sequence	1651	4	+	organism	short_function
Glyma.05G153700_2kb		motif_sequence	1691	4	+	organism	short_function
Glyma.05G153700_2kb		motif_sequence	1969	4	+	organism	short_function
Glyma.05G153700_2kb	TC-rich repeats	ATTCTCTAAC	1847	9	+	Nicotiana tabacum	cis-acting element involved in defense and stress responsiveness
Glyma.05G153700_2kb	Box 4	ATTAAT	1251	6	-	Petroselinum crispum	part of a conserved DNA module involved in light responsiveness
Glyma.05G153700_2kb	Myb-binding site	CAACAG	1281	6	+	Nicotiana tabacum
Glyma.05G153700_2kb	Myb-binding site	CAACAG	1809	6	-	Nicotiana tabacum
Glyma.05G192400_2kb	MYB-like sequence	TAACCA	1861	6	+	Arabidopsis thaliana
Glyma.05G192400_2kb	ARE	AAACCA	1580	6	-	Zea mays	cis-acting regulatory element essential for the anaerobic induction
Glyma.05G192400_2kb	Myb	TAACTG	154	6	-	Arabidopsis thaliana
Glyma.05G192400_2kb	TGA-element	AACGAC	6	6	-	Brassica oleracea	auxin-responsive element
Glyma.05G192400_2kb	O2-site	GATGA(C/T)(A/G)TG(A/G)	1059	8	+	Zea mays	cis-acting regulatory element involved in zein metabolism regulation
Glyma.05G192400_2kb	CCAAT-box	CAACGG	468	6	+	Hordeum vulgare	MYBHv1 binding site
Glyma.05G192400_2kb	G-Box	CACGTT	1663	6	+	Pisum sativum	cis-acting regulatory element involved in light responsiveness
Glyma.05G192400_2kb	WUN-motif	CCATTTCAA	370	9	-	Nicotiana glutinosa
Glyma.05G192400_2kb	WUN-motif	TAATTACTC	868	9	+	Nicotiana glutinosa
Glyma.05G192400_2kb	WUN-motif	AAATTACT	1135	8	-	Nicotiana glutinosa
Glyma.05G192400_2kb	TCA	TCATCTTCAT	1776	9	-	Pisum sativum
Glyma.05G192400_2kb	chs-CMA2a	TCACTTGA	1039	8	+	Petroselinum crispum	part of a light responsive element
Glyma.05G192400_2kb	ABRE4	CACGTA	635	6	+	Zea mays
Glyma.05G192400_2kb	ABRE4	CACGTA	1433	6	+	Zea mays
Glyma.05G192400_2kb	AAGAA-motif	gGTAAAGAAA	780	9	-	Avena sativa
Glyma.05G192400_2kb	Unnamed__4	CTCC	151	4	+	Petroselinum hortense
Glyma.05G192400_2kb	Unnamed__4	CTCC	232	4	+	Petroselinum hortense
Glyma.05G192400_2kb	Unnamed__4	CTCC	656	4	-	Petroselinum hortense
Glyma.05G192400_2kb	Unnamed__4	CTCC	801	4	+	Petroselinum hortense
Glyma.05G192400_2kb	Unnamed__4	CTCC	940	4	+	Petroselinum hortense
Glyma.05G192400_2kb	Unnamed__4	CTCC	1599	4	+	Petroselinum hortense
Glyma.05G192400_2kb	Unnamed__4	CTCC	1845	4	+	Petroselinum hortense
Glyma.05G192400_2kb	AT~TATA-box	TATATAAA	328	8	-	Arabidopsis thaliana
Glyma.05G192400_2kb	AT~TATA-box	TATATA	330	6	+	Arabidopsis thaliana
Glyma.05G192400_2kb	AT~TATA-box	TATATA	639	6	+	Arabidopsis thaliana
Glyma.05G192400_2kb	AT~TATA-box	TATATA	889	6	+	Arabidopsis thaliana
Glyma.05G192400_2kb	AT~TATA-box	TATATA	1270	6	-	Arabidopsis thaliana
Glyma.05G192400_2kb	AT~TATA-box	TATATA	1420	6	-	Arabidopsis thaliana
Glyma.05G192400_2kb	TATA	TATAAAAT	106	8	-	Arabidopsis thaliana
Glyma.05G192400_2kb	TATA	TATAAAAT	1225	8	-	Arabidopsis thaliana
Glyma.05G192400_2kb	TATA	TATAAAAT	1301	8	-	Arabidopsis thaliana
Glyma.05G192400_2kb	Box 4	ATTAAT	51	6	+	Petroselinum crispum	part of a conserved DNA module involved in light responsiveness
Glyma.05G192400_2kb	Box 4	ATTAAT	88	6	+	Petroselinum crispum	part of a conserved DNA module involved in light responsiveness
[truncated: 11,252 more rows]
